# Supplementary material for: Three new species of the subgenus Otocepheus (Acrotocepheus) (Acari, Oribatida, Otocepheidae) from China
Source: Zookeys. 2020 May 19;934:1–23. doi: 10.3897/zookeys.934.49862 (PMC7250937; doi:10.3897/zookeys.934.49862)
Supplement: XML Treatment for Otocepheus (Acrotocepheus) digitatus [file zookeys.934.49862-treatment1.xml]

<!DOCTYPE tp:taxon-treatment
  PUBLIC "-//TaxonX//DTD Taxonomic Treatment Publishing DTD v0 20100105//EN" "tax-treatment-NSO.dtd">
<tp:taxon-treatment xmlns:tp="http://www.plazi.org/taxpub"><tp:treatment-meta><kwd-group><label>Taxon classification</label><kwd><named-content xmlns:xlink="http://www.w3.org/1999/xlink" content-type="kingdom">Animalia</named-content></kwd><kwd><named-content xmlns:xlink="http://www.w3.org/1999/xlink" content-type="order">Sarcoptiformes</named-content></kwd><kwd><named-content xmlns:xlink="http://www.w3.org/1999/xlink" content-type="family">Otocepheidae</named-content></kwd></kwd-group><mixed-citation publication-type="journal"><person-group><name><surname>Zheng</surname><given-names>Li-Hao</given-names></name><name><surname>Chen</surname><given-names>Jun</given-names></name></person-group><article-title>Three new species of the subgenus <italic><tp:taxon-name><tp:taxon-name-part taxon-name-part-type="genus" reg="Otocepheus">Otocepheus</tp:taxon-name-part></tp:taxon-name></italic> (<italic><tp:taxon-name><tp:taxon-name-part taxon-name-part-type="genus" reg="Otocepheus"/><tp:taxon-name-part taxon-name-part-type="subgenus" reg="Acrotocepheus">Acrotocepheus</tp:taxon-name-part></tp:taxon-name></italic>) (<tp:taxon-name><tp:taxon-name-part taxon-name-part-type="subclass">Acari</tp:taxon-name-part></tp:taxon-name>, <tp:taxon-name><tp:taxon-name-part taxon-name-part-type="order">Oribatida</tp:taxon-name-part></tp:taxon-name>, <tp:taxon-name><tp:taxon-name-part taxon-name-part-type="family">Otocepheidae</tp:taxon-name-part></tp:taxon-name>) from China</article-title><source>Zookeys</source><day>19</day><month>5</month><year>2020</year><volume>934</volume><fpage>1</fpage><lpage>23</lpage><pub-id pub-id-type="doi">10.3897/zookeys.934.49862</pub-id></mixed-citation></tp:treatment-meta><tp:nomenclature><tp:taxon-name><object-id xmlns:xlink="http://www.w3.org/1999/xlink" content-type="arpha" xlink:type="simple">893E8DD3-3748-5F89-B79B-1C151356BCFA</object-id>
            <tp:taxon-name-part taxon-name-part-type="genus" reg="Otocepheus">Otocepheus</tp:taxon-name-part> (<tp:taxon-name-part taxon-name-part-type="subgenus" reg="Acrotocepheus">Acrotocepheus</tp:taxon-name-part>) <tp:taxon-name-part taxon-name-part-type="species" reg="digitatus">digitatus</tp:taxon-name-part><object-id xmlns:xlink="http://www.w3.org/1999/xlink" content-type="zoobank" xlink:type="simple">http://zoobank.org/BA165CB6-E780-4F37-942E-F7A36B42F2AE</object-id></tp:taxon-name><tp:taxon-status xmlns:xlink="http://www.w3.org/1999/xlink" xlink:type="simple">sp. nov.</tp:taxon-status><xref ref-type="fig" rid="F1">Figs 1–4</xref><xref ref-type="fig" rid="F2">, 5, 6</xref><xref ref-type="fig" rid="F3">, 7</xref></tp:nomenclature><tp:treatment-sec sec-type="diagnosis" id="SECID0EVJAE"><title>Diagnosis.</title><p>Body size: 1020 × 330. Body surface densely foveolate. Bothridial setae with a long fusiform head and a strongly curved peduncle. Lateral notogastral condyles finger-shaped, with wide base. Notogastral setae different in length, setae <italic>lm</italic>, <italic>lp</italic>, <italic>h</italic><sub>1</sub>, <italic>h</italic><sub>2</sub>, <italic>p</italic><sub>2</sub> flagelliform and distinctly longer than the others. Genital plates each with two longitudinal, slant furrows.</p><fig id="F1" position="float" orientation="portrait"><object-id xmlns:xlink="http://www.w3.org/1999/xlink" content-type="doi" xlink:type="simple">10.3897/zookeys.934.49862.figures1-4</object-id><object-id xmlns:xlink="http://www.w3.org/1999/xlink" content-type="arpha" xlink:type="simple">CAE586DF-9F1F-549B-BAE4-00E9568E86CC</object-id><label>Figures 1–4.</label><caption><p><tp:taxon-name><tp:taxon-name-part taxon-name-part-type="genus" reg="Otocepheus">Otocepheus</tp:taxon-name-part> (<tp:taxon-name-part taxon-name-part-type="subgenus" reg="Acrotocepheus">Acrotocepheus</tp:taxon-name-part>) <tp:taxon-name-part taxon-name-part-type="species" reg="digitatus">digitatus</tp:taxon-name-part></tp:taxon-name> sp. nov., adult <bold>1</bold> bothridial setae <bold>2</bold> ventral view (legs not shown) <bold>3</bold> dorsal view <bold>4</bold> genital plate. Scale bars: 100 µm (<bold>1, 4</bold>), 200 µm (<bold>2, 3</bold>).</p></caption><graphic xmlns:xlink="http://www.w3.org/1999/xlink" xlink:href="zookeys-934-001-g001.jpg" position="float" orientation="portrait" xlink:type="simple" id="oo_411706.jpg"><uri content-type="original_file" xlink:type="simple">https://binary.pensoft.net/fig/411706</uri></graphic></fig><fig id="F2" position="float" orientation="portrait"><object-id xmlns:xlink="http://www.w3.org/1999/xlink" content-type="doi" xlink:type="simple">10.3897/zookeys.934.49862.figures5-6</object-id><object-id xmlns:xlink="http://www.w3.org/1999/xlink" content-type="arpha" xlink:type="simple">CB018BE7-7974-5B6B-9E4D-1A6BFE50B36B</object-id><label>Figures 5, 6.</label><caption><p><tp:taxon-name><tp:taxon-name-part taxon-name-part-type="genus" reg="Otocepheus">Otocepheus</tp:taxon-name-part> (<tp:taxon-name-part taxon-name-part-type="subgenus" reg="Acrotocepheus">Acrotocepheus</tp:taxon-name-part>) <tp:taxon-name-part taxon-name-part-type="species" reg="digitatus">digitatus</tp:taxon-name-part></tp:taxon-name> sp. nov., adult, microscope images <bold>5</bold> dorsal view <bold>6</bold> prodorsal and notogastral condyles, interlamellar and bothridial setae, notogastral setae <italic>c.</italic> Scale bar: 200 µm (<bold>5</bold>).</p></caption><graphic xmlns:xlink="http://www.w3.org/1999/xlink" xlink:href="zookeys-934-001-g002.jpg" position="float" orientation="portrait" xlink:type="simple" id="oo_411707.jpg"><uri content-type="original_file" xlink:type="simple">https://binary.pensoft.net/fig/411707</uri></graphic></fig><fig id="F3" position="float" orientation="portrait"><object-id xmlns:xlink="http://www.w3.org/1999/xlink" content-type="doi" xlink:type="simple">10.3897/zookeys.934.49862.figure7</object-id><object-id xmlns:xlink="http://www.w3.org/1999/xlink" content-type="arpha" xlink:type="simple">326C873D-104B-5031-848B-E32ABB8C7F71</object-id><label>Figure 7.</label><caption><p><tp:taxon-name><tp:taxon-name-part taxon-name-part-type="genus" reg="Otocepheus">Otocepheus</tp:taxon-name-part> (<tp:taxon-name-part taxon-name-part-type="subgenus" reg="Acrotocepheus">Acrotocepheus</tp:taxon-name-part>) <tp:taxon-name-part taxon-name-part-type="species" reg="digitatus">digitatus</tp:taxon-name-part></tp:taxon-name> sp. nov., adult, microscope image, ventral view. Scale bar: 200 µm.</p></caption><graphic xmlns:xlink="http://www.w3.org/1999/xlink" xlink:href="zookeys-934-001-g003.jpg" position="float" orientation="portrait" xlink:type="simple" id="oo_411708.jpg"><uri content-type="original_file" xlink:type="simple">https://binary.pensoft.net/fig/411708</uri></graphic></fig></tp:treatment-sec><tp:treatment-sec sec-type="description" id="SECID0ENNAE"><title>Description.</title><p><bold><italic>Measurements</italic></bold> (holotype: male). Body length: 1020, notogaster width: 330. Setae length and mutual distance: <italic><abbrev xmlns:xlink="http://www.w3.org/1999/xlink" xlink:title="bothridial setae" id="ABBRID0EZNAE" xlink:type="simple">bs</abbrev></italic> 100, <italic>in</italic> 140, <italic><abbrev xmlns:xlink="http://www.w3.org/1999/xlink" xlink:title="lamellar setae" id="ABBRID0EAOAE" xlink:type="simple">le</abbrev></italic>180, <italic><abbrev xmlns:xlink="http://www.w3.org/1999/xlink" xlink:title="rostral setae" id="ABBRID0EFOAE" xlink:type="simple">ro</abbrev></italic> 160, <italic>ex</italic> 25; <italic>c</italic>, <italic>la</italic>, <italic>h</italic><sub>3</sub>, <italic>p</italic><sub>1</sub>, <italic>p</italic><sub>3</sub> range 100–160; <italic>lm</italic>, <italic>lp</italic>, <italic>h</italic><sub>1</sub>, <italic>h</italic><sub>2</sub>, <italic>p</italic><sub>2</sub> range 300–450; <italic>c</italic>–<italic>c</italic> 120, <italic>la</italic>–<italic>la</italic> 160, <italic>lm</italic>–<italic>lm</italic> 190, <italic>lp</italic>–<italic>lp</italic> 240, <italic>h</italic><sub>2</sub>–<italic>h</italic><sub>2</sub> 160, <italic>h</italic><sub>1</sub>–<italic>h</italic><sub>1</sub> 170.</p><p><bold><italic>Integument</italic>.</bold> Body color light yellow-brownish. Body surface densely foveolate.</p><p><bold><italic>Prodorsum</italic>.</bold> Rostrum broadly rounded. Rostral seta moderately curved inward, densely barbed outside. Lamellar seta inserted behind tip of costula, curved inward, roughened externally. Interlamellar seta barbed, blunt at tip. Bothridial seta with a long fusiform head and a strongly curved peduncle. Exobothridial seta short. Bothridium opening laterally, dorsal bothridial plate straight or curved outward slightly, ventral bothridial plate broadly triangular in dorsal view. Tutorium well developed. Two pairs of prodorsal condyles present, lateral prodorsal condyles broadly rounded, median prodorsal condyles large and rounded, well separated from each other. Mutual distance between ventral bothridial plates nearly equal with that between lateral prodorsal condyles. Subpedotectum well developed.</p><p><bold><italic>Notogaster</italic>.</bold> L/W of notogaster about 1.8. Surface of notogaster densely punctate. Anterior margin of notogater strait. Lateral notogastral condyles finger-shaped, with wide base. Median notogastral condyles absent. Ten pairs of notogastral setae glabrous, setae <italic>c</italic>, <italic>la</italic>, <italic>h</italic><sub>3</sub>, <italic>p</italic><sub>1</sub>, <italic>p</italic><sub>3</sub> setiform and relatively short in length, while the rest notogastral setae <italic>lm</italic>, <italic>lp</italic>, <italic>h</italic><sub>1</sub>, <italic>h</italic><sub>2</sub>, <italic>p</italic><sub>2</sub> flagelliform and longer in length. Setae <italic>c</italic>, <italic>la</italic>, <italic>lm</italic> nearly located on the same line. All lyrifissures well visible, <italic><abbrev xmlns:xlink="http://www.w3.org/1999/xlink" xlink:title="posterior lyrifissures" id="ABBRID0EXRAE" xlink:type="simple">ip</abbrev></italic> located between setae <italic>p</italic><sub>2</sub> and <italic>p</italic><sub>3</sub>, <italic>ips</italic> between setae <italic>h</italic><sub>3</sub> and <italic>p</italic><sub>3</sub>. Opisthonotal gland opening located anterior and very close to lyrifissure <italic><abbrev xmlns:xlink="http://www.w3.org/1999/xlink" xlink:title="middle lyrifissures" id="ABBRID0EKSAE" xlink:type="simple">im</abbrev>.</italic> Vitta marginalis distinct.</p><p><bold><italic>Epimeral and lateral podosomal regions</italic>.</bold> Apodemes I, II and sejugal well developed, apodeme III invisible. Carina sterinalis well developed. Epimeral setal formula 3-1-3-3. Seta <italic>4a</italic> inserted between <italic>4b</italic> and <italic>4c</italic>, and closer to <italic>4c</italic>. Epimeral setae <italic>1b</italic>, <italic>1c</italic>, <italic>3b</italic>, <italic>3c</italic>, <italic>4a</italic> distinctly longer than the rest. Postpodosomal ornamentation invisible.</p><p><bold><italic>Anogenital region.</italic></bold> Genital plates each with 2 longitudinal, slant furrows. Four pairs of genital setae (mutual distances <italic>g</italic><sub>1</sub>–<italic>g</italic><sub>1</sub>≈<italic>g</italic><sub>2</sub>–<italic>g</italic><sub>2</sub>≈<italic>g</italic><sub>4</sub>–<italic>g</italic><sub>4</sub>&lt;<italic>g</italic><sub>3</sub>–<italic>g</italic><sub>3</sub>). Aggenital lyrifissure located close and anterolateral to genital aperture. One pair of aggenital, two pairs of anal (mutual distances <italic>an</italic><sub>1</sub>–<italic>an</italic><sub>1</sub>&lt;<italic>an</italic><sub>2</sub>–<italic>an</italic><sub>2</sub>) and three pairs of adanal setae similar in length. Setae <italic><abbrev xmlns:xlink="http://www.w3.org/1999/xlink" xlink:title="adanal setae" id="ABBRID0EUUAE" xlink:type="simple">ad</abbrev></italic><sub>3</sub>–<italic><abbrev xmlns:xlink="http://www.w3.org/1999/xlink" xlink:title="adanal setae" id="ABBRID0E1UAE" xlink:type="simple">ad</abbrev></italic><sub>3</sub> below level of anterior margin of anal opening. Adanal lyrifissure located in diagonal position and close to anal aperture, below level of anterior margin of anal opening.</p><p><bold><italic>Legs</italic>.</bold> Monodactylous. Claw of each leg strong and smooth. Formulae of leg setation and solenidia: I (1-4-3-4-16) [1-2-2], II (1-4-3-3-15) [1-1-2], III (2-3-1-2-15) [1-1-0], IV (1-2-2-2-12) [0-1-0]. Leg seta <italic>u</italic> setiform (L-type) on tarsi I, thorn-like (S-type) on tarsi II–IV. Homology of setae and solenidia indicated in Table <xref ref-type="table" rid="T1">1</xref>.</p><table-wrap id="T1" position="float" orientation="portrait"><label>Table 1.</label><caption><p>Leg setation and solenidia of adult <tp:taxon-name><tp:taxon-name-part taxon-name-part-type="genus" reg="Otocepheus">Otocepheus</tp:taxon-name-part> (<tp:taxon-name-part taxon-name-part-type="subgenus" reg="Acrotocepheus">Acrotocepheus</tp:taxon-name-part>) <tp:taxon-name-part taxon-name-part-type="species" reg="digitatus">digitatus</tp:taxon-name-part></tp:taxon-name> sp. nov., <tp:taxon-name><tp:taxon-name-part taxon-name-part-type="genus" reg="Otocepheus">Otocepheus</tp:taxon-name-part> (<tp:taxon-name-part taxon-name-part-type="subgenus" reg="Acrotocepheus">Acrotocepheus</tp:taxon-name-part>) <tp:taxon-name-part taxon-name-part-type="species" reg="multigranulatus">multigranulatus</tp:taxon-name-part></tp:taxon-name> sp. nov., <tp:taxon-name><tp:taxon-name-part taxon-name-part-type="genus" reg="Otocepheus">Otocepheus</tp:taxon-name-part> (<tp:taxon-name-part taxon-name-part-type="subgenus" reg="Acrotocepheus">Acrotocepheus</tp:taxon-name-part>) <tp:taxon-name-part taxon-name-part-type="species" reg="occultatus">occultatus</tp:taxon-name-part></tp:taxon-name> sp. nov., and <tp:taxon-name><tp:taxon-name-part taxon-name-part-type="genus" reg="Otocepheus">Otocepheus</tp:taxon-name-part> (<tp:taxon-name-part taxon-name-part-type="subgenus" reg="Acrotocepheus">Acrotocepheus</tp:taxon-name-part>) <tp:taxon-name-part taxon-name-part-type="species" reg="duplicornutus">duplicornutus</tp:taxon-name-part></tp:taxon-name> Aoki, 1965.</p></caption><table id="TID0ETGBG" rules="all"><tbody><tr><td rowspan="1" colspan="1">
                    <bold>Leg</bold>
                  </td><td rowspan="1" colspan="1">
                    <bold><abbrev xmlns:xlink="http://www.w3.org/1999/xlink" xlink:title="trochanter" id="ABBRID0E4XAE" xlink:type="simple">Tr</abbrev></bold>
                  </td><td rowspan="1" colspan="1">
                    <bold><abbrev xmlns:xlink="http://www.w3.org/1999/xlink" xlink:title="femur" id="ABBRID0EGYAE" xlink:type="simple">Fe</abbrev></bold>
                  </td><td rowspan="1" colspan="1">
                    <bold><abbrev xmlns:xlink="http://www.w3.org/1999/xlink" xlink:title="genu" id="ABBRID0EPYAE" xlink:type="simple">Ge</abbrev></bold>
                  </td><td rowspan="1" colspan="1">
                    <bold><abbrev xmlns:xlink="http://www.w3.org/1999/xlink" xlink:title="tibia" id="ABBRID0EYYAE" xlink:type="simple">Ti</abbrev></bold>
                  </td><td rowspan="1" colspan="1">
                    <bold><abbrev xmlns:xlink="http://www.w3.org/1999/xlink" xlink:title="tarsus of legs" id="ABBRID0EBZAE" xlink:type="simple">Ta</abbrev></bold>
                  </td></tr><tr><td rowspan="1" colspan="1">I</td><td rowspan="1" colspan="1"><italic>v</italic>'</td><td rowspan="1" colspan="1"><italic>d</italic>, (<italic>l</italic>), <italic>bv</italic>"</td><td rowspan="1" colspan="1">(<italic>l</italic>), <italic>v</italic>', <italic>σ</italic></td><td rowspan="1" colspan="1">(<italic>l</italic>), (<italic>v</italic>), <italic>φ</italic><sub>1</sub>, <italic>φ</italic><sub>2</sub></td><td rowspan="1" colspan="1">(<italic>ft</italic>), (<italic>tc</italic>), (<italic>it</italic>), (<italic>p</italic>), (<italic>u</italic>), (<italic>a</italic>), <italic>s</italic>, (<italic>pv</italic>), <italic>ε</italic>, <italic>ω</italic><sub>1</sub>, <italic>ω</italic><sub>2</sub></td></tr><tr><td rowspan="1" colspan="1">II</td><td rowspan="1" colspan="1"><italic>v</italic>'</td><td rowspan="1" colspan="1"><italic>d</italic>, (<italic>l</italic>), <italic>bv</italic>"</td><td rowspan="1" colspan="1">(<italic>l</italic>), <italic>v</italic>', <italic>σ</italic></td><td rowspan="1" colspan="1"><italic>l</italic>', (<italic>v</italic>), <italic>φ</italic></td><td rowspan="1" colspan="1">(<italic>ft</italic>), (<italic>tc</italic>), (<italic>it</italic>), (<italic>p</italic>), (<italic>u</italic>), (<italic>a</italic>), <italic>s</italic>, (<italic>pv</italic>), <italic>ω</italic><sub>1</sub>, <italic>ω</italic><sub>2</sub></td></tr><tr><td rowspan="1" colspan="1">III</td><td rowspan="1" colspan="1"><italic>v</italic>', <italic>l</italic>'</td><td rowspan="1" colspan="1"><italic>d</italic>, <italic>l</italic>', <italic>ev</italic>'</td><td rowspan="1" colspan="1"><italic>l</italic>', <italic>σ</italic></td><td rowspan="1" colspan="1">(<italic>v</italic>), <italic>φ</italic></td><td rowspan="1" colspan="1">(<italic>ft</italic>), (<italic>tc</italic>), (<italic>it</italic>), (<italic>p</italic>), (<italic>u</italic>), (<italic>a</italic>), <italic>s</italic>, (<italic>pv</italic>)</td></tr><tr><td rowspan="1" colspan="1">IV</td><td rowspan="1" colspan="1"><italic>v</italic>'</td><td rowspan="1" colspan="1"><italic>d</italic>, <italic>ev</italic>'</td><td rowspan="1" colspan="1"><italic>d</italic>, <italic>l</italic>'</td><td rowspan="1" colspan="1">(<italic>v</italic>), <italic>φ</italic></td><td rowspan="1" colspan="1"><italic>ft</italic>", (<italic>tc</italic>), (<italic>p</italic>), (<italic>u</italic>), (<italic>a</italic>), <italic>s</italic>, (<italic>pv</italic>)</td></tr></tbody></table><table-wrap-foot><fn><p>Note: Roman letters refer to normal setae, Greek letters to solenidia (except <italic>ɛ</italic> = famulus). Single prime (') marks setae on the anterior and double prime (") setae on the posterior side of a given leg segment. Parentheses refer to a pair of setae.</p></fn></table-wrap-foot></table-wrap></tp:treatment-sec><tp:treatment-sec sec-type="material" id="SECID0E2AAG"><title>Material examined.</title><p>Holotype (male, LD-07-117): China, Hainan Province, Qiongzhong City, Limu Mountain, <named-content xmlns:xlink="http://www.w3.org/1999/xlink" content-type="dwc:verbatimCoordinates" xlink:type="simple"><named-content content-type="geo-json" specific-use="{&#34;type&#34;:&#34;Point&#34;,&#34;coordinates&#34;:[109.445000,19.105000]}" id="NCID0EEBAG" xlink:type="simple">19°6'18"N, 109°26'42"E</named-content></named-content>, 616 m a.s.l., in soil and debris under reeds, 20 July 2007, collected by Dong Liu.</p><p><bold>Type deposition.</bold> The holotype is deposited in the collection of the Zoological Museum of China, Institute of Zoology, Chinese Academy of Sciences, Beijing (<abbrev xmlns:xlink="http://www.w3.org/1999/xlink" content-type="institution" xlink:title="Institute of Zoology, Chinese Academy of Sciences, Beijing" id="ABBRID0ENBAG" xlink:type="simple">IZAS</abbrev>) (<xref ref-type="bibr" rid="B18">Zhang 2018</xref>).</p></tp:treatment-sec><tp:treatment-sec sec-type="etymology" id="SECID0EWBAG"><title>Etymology.</title><p>The specific name “<italic><tp:taxon-name><tp:taxon-name-part taxon-name-part-type="genus" reg="Otocepheus"/><tp:taxon-name-part taxon-name-part-type="species" reg="digitatus">digitatus</tp:taxon-name-part></tp:taxon-name></italic>” is from Latin for “finger-like” refers to the finger-shaped lateral notogastral condyles.</p></tp:treatment-sec><tp:treatment-sec sec-type="remarks" id="SECID0EGCAG"><title>Remarks.</title><p>The new species is similar to <tp:taxon-name><tp:taxon-name-part taxon-name-part-type="genus" reg="Otocepheus">O.</tp:taxon-name-part> (<tp:taxon-name-part taxon-name-part-type="subgenus" reg="Acrotocepheus">A.</tp:taxon-name-part>) <tp:taxon-name-part taxon-name-part-type="species" reg="duplicornutus">duplicornutus</tp:taxon-name-part> <tp:taxon-name-part taxon-name-part-type="subspecies" reg="discrepans">discrepans</tp:taxon-name-part></tp:taxon-name> (Balogh &amp; Mahunka, 1967) from Vietnam and <tp:taxon-name><tp:taxon-name-part taxon-name-part-type="genus" reg="Otocepheus">O.</tp:taxon-name-part> (<tp:taxon-name-part taxon-name-part-type="subgenus" reg="Acrotocepheus">A.</tp:taxon-name-part>) <tp:taxon-name-part taxon-name-part-type="species" reg="bajau">bajau</tp:taxon-name-part></tp:taxon-name> Mahunka, 2000 from Malaysia in having similar shape of lateral notogastral condyles. However, it differs from <tp:taxon-name><tp:taxon-name-part taxon-name-part-type="genus" reg="Otocepheus">O.</tp:taxon-name-part> (<tp:taxon-name-part taxon-name-part-type="subgenus" reg="Acrotocepheus">A.</tp:taxon-name-part>) <tp:taxon-name-part taxon-name-part-type="species" reg="duplicornutus">duplicornutus</tp:taxon-name-part> <tp:taxon-name-part taxon-name-part-type="subspecies" reg="discrepans">discrepans</tp:taxon-name-part></tp:taxon-name> by the flagelliform setae <italic>lm</italic>, <italic>lp</italic>, <italic>h</italic><sub>1</sub>, <italic>h</italic><sub>2</sub>, <italic>p</italic><sub>2</sub> (versus blunt at tips), different length in notogastral setae (versus nearly same length), postpodosomal ornamentation invisible (versus markedly developed), bothridial setae with a long fusiform head (versus flattened distally); it differs from <tp:taxon-name><tp:taxon-name-part taxon-name-part-type="genus" reg="Otocepheus">O.</tp:taxon-name-part> (<tp:taxon-name-part taxon-name-part-type="subgenus" reg="Acrotocepheus">A.</tp:taxon-name-part>) <tp:taxon-name-part taxon-name-part-type="species" reg="bajau">bajau</tp:taxon-name-part></tp:taxon-name> by the flagelliform setae <italic>lm</italic>, <italic>lp</italic>, <italic>h</italic><sub>1</sub>, <italic>h</italic><sub>2</sub>, <italic>p</italic><sub>2</sub> (versus setiform), setae <italic>c</italic>, <italic>la</italic>, <italic>h</italic><sub>3</sub>, <italic>p</italic><sub>1</sub>, <italic>p</italic><sub>3</sub> shorter than the other notogastral setae (versus length increasing toward the posterior part of notogaster), lyrifissure <italic>ips</italic> located between <italic>h</italic><sub>3</sub> and <italic>p</italic><sub>3</sub> (versus between <italic>p</italic><sub>3</sub> and <italic>p</italic><sub>2</sub>), surface of notogaster densely foveolate (versus granulate).</p></tp:treatment-sec><ref-list><ref id="B18"><mixed-citation xmlns:xlink="http://www.w3.org/1999/xlink" xlink:type="simple"><person-group><name name-style="western"><surname>Zhang</surname><given-names>ZQ</given-names></name></person-group> (<year>2018</year>) <article-title>Repositories for mite and tick specimens: acronyms and their nomenclature.</article-title><source>Systematic &amp; Applied Acarology</source><volume>23</volume>(<issue>12</issue>): <fpage>2432</fpage>–<lpage>2446</lpage>. <ext-link xlink:type="simple" ext-link-type="doi" xlink:href="10.11158/saa.23.12.12">https://doi.org/10.11158/saa.23.12.12</ext-link></mixed-citation></ref></ref-list></tp:taxon-treatment>
