# Supplementary material for: Three new species of the subgenus Otocepheus (Acrotocepheus) (Acari, Oribatida, Otocepheidae) from China
Source: Zookeys. 2020 May 19;934:1–23. doi: 10.3897/zookeys.934.49862 (PMC7250937; doi:10.3897/zookeys.934.49862)
Supplement: XML Treatment for Otocepheus (Acrotocepheus) multigranulatus [file zookeys.934.49862-treatment2.xml]

<!DOCTYPE tp:taxon-treatment
  PUBLIC "-//TaxonX//DTD Taxonomic Treatment Publishing DTD v0 20100105//EN" "tax-treatment-NSO.dtd">
<tp:taxon-treatment xmlns:tp="http://www.plazi.org/taxpub"><tp:treatment-meta><kwd-group><label>Taxon classification</label><kwd><named-content xmlns:xlink="http://www.w3.org/1999/xlink" content-type="kingdom">Animalia</named-content></kwd><kwd><named-content xmlns:xlink="http://www.w3.org/1999/xlink" content-type="order">Sarcoptiformes</named-content></kwd><kwd><named-content xmlns:xlink="http://www.w3.org/1999/xlink" content-type="family">Otocepheidae</named-content></kwd></kwd-group><mixed-citation publication-type="journal"><person-group><name><surname>Zheng</surname><given-names>Li-Hao</given-names></name><name><surname>Chen</surname><given-names>Jun</given-names></name></person-group><article-title>Three new species of the subgenus <italic><tp:taxon-name><tp:taxon-name-part taxon-name-part-type="genus" reg="Otocepheus">Otocepheus</tp:taxon-name-part></tp:taxon-name></italic> (<italic><tp:taxon-name><tp:taxon-name-part taxon-name-part-type="genus" reg="Otocepheus"/><tp:taxon-name-part taxon-name-part-type="subgenus" reg="Acrotocepheus">Acrotocepheus</tp:taxon-name-part></tp:taxon-name></italic>) (<tp:taxon-name><tp:taxon-name-part taxon-name-part-type="subclass">Acari</tp:taxon-name-part></tp:taxon-name>, <tp:taxon-name><tp:taxon-name-part taxon-name-part-type="order">Oribatida</tp:taxon-name-part></tp:taxon-name>, <tp:taxon-name><tp:taxon-name-part taxon-name-part-type="family">Otocepheidae</tp:taxon-name-part></tp:taxon-name>) from China</article-title><source>Zookeys</source><day>19</day><month>5</month><year>2020</year><volume>934</volume><fpage>1</fpage><lpage>23</lpage><pub-id pub-id-type="doi">10.3897/zookeys.934.49862</pub-id></mixed-citation></tp:treatment-meta><tp:nomenclature><tp:taxon-name><object-id xmlns:xlink="http://www.w3.org/1999/xlink" content-type="arpha" xlink:type="simple">90310F78-9619-5B20-8DE4-25957FF9AE29</object-id>
            <tp:taxon-name-part taxon-name-part-type="genus" reg="Otocepheus">Otocepheus</tp:taxon-name-part> (<tp:taxon-name-part taxon-name-part-type="subgenus" reg="Acrotocepheus">Acrotocepheus</tp:taxon-name-part>) <tp:taxon-name-part taxon-name-part-type="species" reg="multigranulatus">multigranulatus</tp:taxon-name-part><object-id xmlns:xlink="http://www.w3.org/1999/xlink" content-type="zoobank" xlink:type="simple">http://zoobank.org/72F9B5C4-CEBC-49DC-9EFD-2D0D053C6CFA</object-id></tp:taxon-name><tp:taxon-status xmlns:xlink="http://www.w3.org/1999/xlink" xlink:type="simple">sp. nov.</tp:taxon-status><xref ref-type="fig" rid="F4">Figs 8–12</xref><xref ref-type="fig" rid="F5">, 13–15</xref><xref ref-type="fig" rid="F6">, 16–18</xref><xref ref-type="fig" rid="F7">, 19–22</xref></tp:nomenclature><tp:treatment-sec sec-type="diagnosis" id="SECID0E2HAG"><title>Diagnosis.</title><p>Body size (<italic>n</italic> = 3): 1150–1240 × 530–609. Bothridial setae with a fusiform head. Lateral notogastral condyles wide, like staircase with two to three layers mainly. An extra pair of condyles (<italic><abbrev xmlns:xlink="http://www.w3.org/1999/xlink" xlink:title="extra pair of condyles" id="ABBRID0EEIAG" xlink:type="simple">cex</abbrev></italic>) located posterior to lateral prodorsal condyles, covered by lateral notogastral condyles. Bothridial seta with a fusiform head. Body surface densely granulate.</p><fig id="F4" position="float" orientation="portrait"><object-id xmlns:xlink="http://www.w3.org/1999/xlink" content-type="doi" xlink:type="simple">10.3897/zookeys.934.49862.figures8-12</object-id><object-id xmlns:xlink="http://www.w3.org/1999/xlink" content-type="arpha" xlink:type="simple">F8E78105-FE06-52FB-B9BD-8C6E95D82406</object-id><label>Figures 8–12.</label><caption><p><tp:taxon-name><tp:taxon-name-part taxon-name-part-type="genus" reg="Otocepheus">Otocepheus</tp:taxon-name-part> (<tp:taxon-name-part taxon-name-part-type="subgenus" reg="Acrotocepheus">Acrotocepheus</tp:taxon-name-part>) <tp:taxon-name-part taxon-name-part-type="species" reg="multigranulatus">multigranulatus</tp:taxon-name-part></tp:taxon-name> sp. nov., adult <bold>8</bold> seta <italic><abbrev xmlns:xlink="http://www.w3.org/1999/xlink" xlink:title="rostral setae" id="ABBRID0EBJAG" xlink:type="simple">ro</abbrev></italic><bold>9</bold> seta <italic><abbrev xmlns:xlink="http://www.w3.org/1999/xlink" xlink:title="lamellar setae" id="ABBRID0EIJAG" xlink:type="simple">le</abbrev></italic><bold>10</bold> ventral view (legs not shown) <bold>11</bold> dorsal view <bold>12</bold> bothridial seta. Scale bars: 100 µm (<bold>8, 9, 12</bold>), 200 µm (<bold>10, 11</bold>).</p></caption><graphic xmlns:xlink="http://www.w3.org/1999/xlink" xlink:href="zookeys-934-001-g004.jpg" position="float" orientation="portrait" xlink:type="simple" id="oo_411709.jpg"><uri content-type="original_file" xlink:type="simple">https://binary.pensoft.net/fig/411709</uri></graphic></fig></tp:treatment-sec><tp:treatment-sec sec-type="description" id="SECID0E2JAG"><title>Description.</title><p><bold><italic>Measurements</italic>.</bold> Body length: 1240 (holotype: female), 1150–1230 (two paratypes: all males); notogaster width: 609 (holotype), 530–600 (paratypes). Setae length and mutual distance (holotype): <italic><abbrev xmlns:xlink="http://www.w3.org/1999/xlink" xlink:title="bothridial setae" id="ABBRID0EHKAG" xlink:type="simple">bs</abbrev></italic> 160, <italic>in</italic> 200, <italic><abbrev xmlns:xlink="http://www.w3.org/1999/xlink" xlink:title="lamellar setae" id="ABBRID0EOKAG" xlink:type="simple">le</abbrev></italic> 210, <italic><abbrev xmlns:xlink="http://www.w3.org/1999/xlink" xlink:title="rostral setae" id="ABBRID0ETKAG" xlink:type="simple">ro</abbrev></italic> 160, <italic>ex</italic> 35; <italic>c</italic>, <italic>la</italic>, <italic>lm</italic>, <italic>lp</italic>, <italic>h</italic><sub>1</sub>, <italic>h</italic><sub>2</sub>, <italic>h</italic><sub>3</sub>, <italic>p</italic><sub>1</sub>, <italic>p</italic><sub>2</sub>, <italic>p</italic><sub>3</sub> range 170–200; <italic>c</italic>–<italic>c</italic> 199, <italic>la</italic>–<italic>la</italic> 290, <italic>lm</italic>–<italic>lm</italic> 240, <italic>lp</italic>–<italic>lp</italic> 390, <italic>h</italic><sub>2</sub>–<italic>h</italic><sub>2</sub> 260, <italic>h</italic><sub>1</sub>–<italic>h</italic><sub>1</sub> 240.</p><p><bold><italic>Integument</italic>.</bold> Body color light yellow-brownish. Body surface densely granulate.</p><p><bold><italic>Prodorsum</italic>.</bold> Rostrum rounded. Rostral seta moderately curved inward, densely barbed outside. Lamellar seta inserted behind tip of costula, curved inward, roughened outside. Interlamellar seta barbed, setiform. Bothridial seta with a fusiform head. Exobothridial seta short. Bothridium opening laterally, dorsal bothridial plate straight, ventral bothridial plate broadly rounded in dorsal view. Tutorium well developed. Two pairs of prodorsal condyles present, lateral prodorsal condyles earlobe-shaped, median prodorsal condyles rounded, well separated from each other. An extra pair of condyles located posterior to lateral prodorsal condyles, covered by lateral notogastral condyles. Mutual distance between ventral bothridial plates larger than that between lateral prodorsal condyles. Subpedotectum well developed.</p><fig id="F5" position="float" orientation="portrait"><object-id xmlns:xlink="http://www.w3.org/1999/xlink" content-type="doi" xlink:type="simple">10.3897/zookeys.934.49862.figures13-15</object-id><object-id xmlns:xlink="http://www.w3.org/1999/xlink" content-type="arpha" xlink:type="simple">5B193FA7-6889-55DA-9B88-B5731D7D6E89</object-id><label>Figures 13–15.</label><caption><p><tp:taxon-name><tp:taxon-name-part taxon-name-part-type="genus" reg="Otocepheus">Otocepheus</tp:taxon-name-part> (<tp:taxon-name-part taxon-name-part-type="subgenus" reg="Acrotocepheus">Acrotocepheus</tp:taxon-name-part>) <tp:taxon-name-part taxon-name-part-type="species" reg="multigranulatus">multigranulatus</tp:taxon-name-part></tp:taxon-name> sp. nov., adult, microscope images <bold>13</bold> dorsal view <bold>14</bold> ventral view <bold>15</bold> lateral view. Scale bars: 200 µm.</p></caption><graphic xmlns:xlink="http://www.w3.org/1999/xlink" xlink:href="zookeys-934-001-g005.jpg" position="float" orientation="portrait" xlink:type="simple" id="oo_411710.jpg"><uri content-type="original_file" xlink:type="simple">https://binary.pensoft.net/fig/411710</uri></graphic></fig><p><bold><italic>Notogaster</italic>.</bold> L/W of notogaster about 1.2. Surface of notogaster densely and obviously granulate. Anterior margin of notogaster straight. The largest width of notogaster medially, near level of seta <italic>lp.</italic> Lateral notogastral condyles wide, like a lateral view of staircase with two to three steps mainly. Median notogastral condyles absent. Ten pairs of notogastral setae nearly same in length, barbed. A faint, short ridge present lateral to insertion of seta <italic>c.</italic> Mutual distance between setae <italic>p<sub>1</sub></italic> lager than that between <italic>p<sub>1</sub></italic> and <italic>p<sub>2</sub></italic>. Seta <italic>lm</italic> and lyriffissure <italic><abbrev xmlns:xlink="http://www.w3.org/1999/xlink" xlink:title="middle lyrifissures" id="ABBRID0EYOAG" xlink:type="simple">im</abbrev></italic> nearly on same line. Five pairs of lyrifissures visible, <italic><abbrev xmlns:xlink="http://www.w3.org/1999/xlink" xlink:title="posterior lyrifissures" id="ABBRID0E4OAG" xlink:type="simple">ip</abbrev></italic> located between setae <italic>p</italic><sub>2</sub> and <italic>p</italic><sub>3</sub>, <italic>ips</italic> between setae <italic>h</italic><sub>3</sub> and <italic>p</italic><sub>3</sub>. Opisthonotal gland opening located anterior to lyriffissure <italic><abbrev xmlns:xlink="http://www.w3.org/1999/xlink" xlink:title="middle lyrifissures" id="ABBRID0EQPAG" xlink:type="simple">im</abbrev>.</italic> Vitta marginalis well developed, fainted anteriorly.</p><fig id="F6" position="float" orientation="portrait"><object-id xmlns:xlink="http://www.w3.org/1999/xlink" content-type="doi" xlink:type="simple">10.3897/zookeys.934.49862.figures16-18</object-id><object-id xmlns:xlink="http://www.w3.org/1999/xlink" content-type="arpha" xlink:type="simple">7250EA60-CF38-5337-898F-C345B952058A</object-id><label>Figures 16–18.</label><caption><p><tp:taxon-name><tp:taxon-name-part taxon-name-part-type="genus" reg="Otocepheus">Otocepheus</tp:taxon-name-part> (<tp:taxon-name-part taxon-name-part-type="subgenus" reg="Acrotocepheus">Acrotocepheus</tp:taxon-name-part>) <tp:taxon-name-part taxon-name-part-type="species" reg="multigranulatus">multigranulatus</tp:taxon-name-part></tp:taxon-name> sp. nov., adult <bold>16</bold> subcapitulum, ventral view <bold>17</bold> right palp (without trochanter), abaxial view <bold>18</bold> right chelicera, adaxial view. Scale bars: 50 μm.</p></caption><graphic xmlns:xlink="http://www.w3.org/1999/xlink" xlink:href="zookeys-934-001-g006.jpg" position="float" orientation="portrait" xlink:type="simple" id="oo_411711.jpg"><uri content-type="original_file" xlink:type="simple">https://binary.pensoft.net/fig/411711</uri></graphic></fig><p><bold><italic>Epimeral and lateral podosomal regions</italic>.</bold> Apodemes I, II and sejugal well developed, apodeme III invisible. Carina sterinalis well developed. Epimeral setal formula 3-1-3-3. Seta <italic>4a</italic> inserted between <italic>4b</italic> and <italic>4c</italic>, and closer to <italic>4c</italic>. Postpodosomal ornamentation invisible.</p><p><bold><italic>Anogenital region</italic>.</bold> A pair of longitudinal ridges posterior to epimeral seta <italic>4a</italic>. Genital plates smooth. Four pairs of genital setae (mutual distances <italic>g</italic><sub>1</sub>–<italic>g</italic><sub>1</sub>≈<italic>g</italic><sub>2</sub>–<italic>g</italic><sub>2</sub>&lt;<italic>g</italic><sub>4</sub>–<italic>g</italic><sub>4</sub>&lt;<italic>g</italic><sub>3</sub>–<italic>g</italic><sub>3</sub>). Aggenital lyrifissure located close and anterolateral to genital aperture. One pair of aggenital, two pairs of anal (mutual distances <italic>an</italic><sub>1</sub>–<italic>an</italic><sub>1</sub>&lt;<italic>an</italic><sub>2</sub>–<italic>an</italic><sub>2</sub>) and three pairs of adanal setae. Anal and adanal setae barbed like notogastral setae. Setae <italic><abbrev xmlns:xlink="http://www.w3.org/1999/xlink" xlink:title="adanal setae" id="ABBRID0ETSAG" xlink:type="simple">ad</abbrev></italic><sub>3</sub>–<italic><abbrev xmlns:xlink="http://www.w3.org/1999/xlink" xlink:title="adanal setae" id="ABBRID0EZSAG" xlink:type="simple">ad</abbrev></italic><sub>3</sub> below level of anterior margin of anal opening. Adanal lyrifissure situated anterior to level of seta <italic><abbrev xmlns:xlink="http://www.w3.org/1999/xlink" xlink:title="adanal setae" id="ABBRID0E6SAG" xlink:type="simple">ad</abbrev></italic><sub>3</sub>.</p><p><bold><italic>Gnathosoma</italic>.</bold> Subcapitular setae fistulous, barbed. Adoral setae and their alveoli absent. Rutellum pantelobasic, with typical dentition and rutellar brush. Chelicera chelate-dentate; with a minute denticle proximal to seta <italic><abbrev xmlns:xlink="http://www.w3.org/1999/xlink" xlink:title="cheliceral setae" id="ABBRID0EMTAG" xlink:type="simple">cha</abbrev></italic>; <italic><abbrev xmlns:xlink="http://www.w3.org/1999/xlink" xlink:title="cheliceral setae" id="ABBRID0ERTAG" xlink:type="simple">cha</abbrev></italic> longer than <italic><abbrev xmlns:xlink="http://www.w3.org/1999/xlink" xlink:title="cheliceral setae" id="ABBRID0EWTAG" xlink:type="simple">chb</abbrev></italic>, both of them setiform, barbed; Trägårdh’s organ narrowly triangular. Palp with usual setal formula: 0–2–1–3–8 (+<italic>ω</italic>); setae of <italic>femur</italic> to tibia barbed. Tarsus with four short, blunt distal eupathidia–<italic>acm</italic>, <italic>su</italic>, (<italic>ul</italic>); other tarsal setae smooth or with sparse, inconspicuous barbs; solenidion <italic>ω</italic> connected with seta <italic>ul</italic>’, seta <italic>ul</italic>” medioanteriorly. Postpalpal seta erect, smooth.</p><p><bold><italic>Legs</italic>.</bold> Monodactylous. Claw of each leg strong and smooth. Formulae of leg setation and solenidia: I (1-4-3-4-16) [1-2-2], II (1-4-3-3-15) [1-1-2], III (2-3-1-2-15) [1-1-0], IV (1-2-2-2-12) [0-1-0]. Leg seta <italic>u</italic> setiform (L-type) on tarsi I, thorn-like (S-type) on tarsi II–IV. Homology of setae and solenidia indicated in Table <xref ref-type="table" rid="T1">1</xref>.</p><fig id="F7" position="float" orientation="portrait"><object-id xmlns:xlink="http://www.w3.org/1999/xlink" content-type="doi" xlink:type="simple">10.3897/zookeys.934.49862.figures19-22</object-id><object-id xmlns:xlink="http://www.w3.org/1999/xlink" content-type="arpha" xlink:type="simple">70158617-7B22-50F4-BE52-C434A2A4BF2B</object-id><label>Figures 19–22.</label><caption><p><tp:taxon-name><tp:taxon-name-part taxon-name-part-type="genus" reg="Otocepheus">Otocepheus</tp:taxon-name-part> (<tp:taxon-name-part taxon-name-part-type="subgenus" reg="Acrotocepheus">Acrotocepheus</tp:taxon-name-part>) <tp:taxon-name-part taxon-name-part-type="species" reg="multigranulatus">multigranulatus</tp:taxon-name-part></tp:taxon-name> sp. nov., adult: leg I–IV, right, antiaxial view. Scale bars: 100 µm (<bold>19–22</bold>).</p></caption><graphic xmlns:xlink="http://www.w3.org/1999/xlink" xlink:href="zookeys-934-001-g007.jpg" position="float" orientation="portrait" xlink:type="simple" id="oo_411712.jpg"><uri content-type="original_file" xlink:type="simple">https://binary.pensoft.net/fig/411712</uri></graphic></fig></tp:treatment-sec><tp:treatment-sec sec-type="material" id="SECID0EUVAG"><title>Material examined.</title><p>Holotype (female, LD-08-10): China, Hunan Province, Yanling County, Taoyuan Dong, <named-content xmlns:xlink="http://www.w3.org/1999/xlink" content-type="dwc:verbatimCoordinates" xlink:type="simple"><named-content content-type="geo-json" specific-use="{&#34;type&#34;:&#34;Point&#34;,&#34;coordinates&#34;:[114.020833,26.295000]}" id="NCID0E4VAG" xlink:type="simple">26°17'42"N, 114°1'15"E</named-content></named-content>, 1065 m a.s.l., in soil and debris under trees, 6 July 2008, collected by Dong Liu. Two paratypes (males, LD-08-49): China, Hunan Province, Guidong County, Xinlong Village, <named-content xmlns:xlink="http://www.w3.org/1999/xlink" content-type="dwc:verbatimCoordinates" xlink:type="simple"><named-content content-type="geo-json" specific-use="{&#34;type&#34;:&#34;Point&#34;,&#34;coordinates&#34;:[113.781389,26.074722]}" id="NCID0EFWAG" xlink:type="simple">26°4'29"N, 113°46'53"E</named-content></named-content>, 1525 m a.s.l., in soil and debris under trees, 12 July 2008, collected by Dong Liu.</p></tp:treatment-sec><tp:treatment-sec sec-type="Type deposition" id="SECID0EKWAG"><title>Type deposition.</title><p>All type specimens are deposited in the collection of <abbrev xmlns:xlink="http://www.w3.org/1999/xlink" xlink:title="Institute of Zoology, Chinese Academy of Sciences, Beijing" id="ABBRID0EQWAG" xlink:type="simple">IZAS</abbrev>.</p></tp:treatment-sec><tp:treatment-sec sec-type="etymology" id="SECID0EUWAG"><title>Etymology.</title><p>The specific name “<italic><tp:taxon-name><tp:taxon-name-part taxon-name-part-type="genus" reg="Otocepheus"/><tp:taxon-name-part taxon-name-part-type="species" reg="multigranulatus">multigranulatus</tp:taxon-name-part></tp:taxon-name></italic>” is from Latin for “granulate” and is in reference to the uneven, granular body surface.</p></tp:treatment-sec><tp:treatment-sec sec-type="remarks" id="SECID0EEXAG"><title>Remarks.</title><p>The new species is similar to <tp:taxon-name><tp:taxon-name-part taxon-name-part-type="genus" reg="Otocepheus">O.</tp:taxon-name-part> (<tp:taxon-name-part taxon-name-part-type="subgenus" reg="Acrotocepheus">A.</tp:taxon-name-part>) <tp:taxon-name-part taxon-name-part-type="species" reg="lienhardorum">lienhardorum</tp:taxon-name-part></tp:taxon-name> Mahunka, 2000 from Malaysia, <tp:taxon-name><tp:taxon-name-part taxon-name-part-type="genus" reg="Otocepheus">O.</tp:taxon-name-part> (<tp:taxon-name-part taxon-name-part-type="subgenus" reg="Acrotocepheus">A.</tp:taxon-name-part>) <tp:taxon-name-part taxon-name-part-type="species" reg="macrodentatus">macrodentatus</tp:taxon-name-part></tp:taxon-name> Hammer, 1981 from Java, and <tp:taxon-name><tp:taxon-name-part taxon-name-part-type="genus" reg="Otocepheus">O.</tp:taxon-name-part> (<tp:taxon-name-part taxon-name-part-type="subgenus" reg="Acrotocepheus">A.</tp:taxon-name-part>) <tp:taxon-name-part taxon-name-part-type="species" reg="holtmanni">holtmanni</tp:taxon-name-part></tp:taxon-name> Aoki, 1965 from New Guinea in having similar shaped lateral notogastral condyles. However, it differs from <tp:taxon-name><tp:taxon-name-part taxon-name-part-type="genus" reg="Otocepheus">O.</tp:taxon-name-part> (<tp:taxon-name-part taxon-name-part-type="subgenus" reg="Acrotocepheus">A.</tp:taxon-name-part>) <tp:taxon-name-part taxon-name-part-type="species" reg="lienhardorum">lienhardorum</tp:taxon-name-part></tp:taxon-name> by the granulate ventral plate (versus foveolate), notogastral setae nearly same in length (versus setae <italic>p</italic><sub>1</sub>–<italic>p</italic><sub>3</sub> and <italic>h</italic><sub>3</sub> long), bothridial seta with a fusiform head (versus markedly developed), and seta <italic>1a</italic> well visible (versus minute or absent). It differs from <tp:taxon-name><tp:taxon-name-part taxon-name-part-type="genus" reg="Otocepheus">O.</tp:taxon-name-part> (<tp:taxon-name-part taxon-name-part-type="subgenus" reg="Acrotocepheus">A.</tp:taxon-name-part>) <tp:taxon-name-part taxon-name-part-type="species" reg="macrodentatus">macrodentatus</tp:taxon-name-part></tp:taxon-name> by the epimeral setal formula 3-1-3-3 (versus 3-1-2-3), normal seta <italic>h</italic><sub>3</sub> (versus much smaller and thinner than the other notogasral setae), surface of notogaster densely, and obviously granulate (versus punctate). It differs from <tp:taxon-name><tp:taxon-name-part taxon-name-part-type="genus" reg="Otocepheus">O.</tp:taxon-name-part> (<tp:taxon-name-part taxon-name-part-type="subgenus" reg="Acrotocepheus">A.</tp:taxon-name-part>) <tp:taxon-name-part taxon-name-part-type="species" reg="holtmanni">holtmanni</tp:taxon-name-part></tp:taxon-name> by the granulate notogastral surface (versus minutely and densely punctured), lyrifissure <italic>ips</italic> located between setae <italic>h</italic><sub>3</sub> and <italic>p</italic><sub>3</sub> (versus anterior to seta <italic>h</italic><sub>3</sub>), the largest width of notogaster medially, near level of seta <italic>lp</italic> (versus the largest width rather anteriorly, near level of seta <italic>lm</italic>), vitta marginalis well developed, faint anteriorly (versus vitta marginalis visible only on anterior half of notogaster).</p></tp:treatment-sec><tp:treatment-sec><!--Section generated to contain objects referenced in tp:taxon-treatment.--><table-wrap id="T1" position="float" orientation="portrait"><label>Table 1.</label><caption><p>Leg setation and solenidia of adult <tp:taxon-name><tp:taxon-name-part taxon-name-part-type="genus" reg="Otocepheus">Otocepheus</tp:taxon-name-part> (<tp:taxon-name-part taxon-name-part-type="subgenus" reg="Acrotocepheus">Acrotocepheus</tp:taxon-name-part>) <tp:taxon-name-part taxon-name-part-type="species" reg="digitatus">digitatus</tp:taxon-name-part></tp:taxon-name> sp. nov., <tp:taxon-name><tp:taxon-name-part taxon-name-part-type="genus" reg="Otocepheus">Otocepheus</tp:taxon-name-part> (<tp:taxon-name-part taxon-name-part-type="subgenus" reg="Acrotocepheus">Acrotocepheus</tp:taxon-name-part>) <tp:taxon-name-part taxon-name-part-type="species" reg="multigranulatus">multigranulatus</tp:taxon-name-part></tp:taxon-name> sp. nov., <tp:taxon-name><tp:taxon-name-part taxon-name-part-type="genus" reg="Otocepheus">Otocepheus</tp:taxon-name-part> (<tp:taxon-name-part taxon-name-part-type="subgenus" reg="Acrotocepheus">Acrotocepheus</tp:taxon-name-part>) <tp:taxon-name-part taxon-name-part-type="species" reg="occultatus">occultatus</tp:taxon-name-part></tp:taxon-name> sp. nov., and <tp:taxon-name><tp:taxon-name-part taxon-name-part-type="genus" reg="Otocepheus">Otocepheus</tp:taxon-name-part> (<tp:taxon-name-part taxon-name-part-type="subgenus" reg="Acrotocepheus">Acrotocepheus</tp:taxon-name-part>) <tp:taxon-name-part taxon-name-part-type="species" reg="duplicornutus">duplicornutus</tp:taxon-name-part></tp:taxon-name> Aoki, 1965.</p></caption><table id="TID0ETGBG" rules="all"><tbody><tr><td rowspan="1" colspan="1">
                    <bold>Leg</bold>
                  </td><td rowspan="1" colspan="1">
                    <bold><abbrev xmlns:xlink="http://www.w3.org/1999/xlink" xlink:title="trochanter" id="ABBRID0E4XAE" xlink:type="simple">Tr</abbrev></bold>
                  </td><td rowspan="1" colspan="1">
                    <bold><abbrev xmlns:xlink="http://www.w3.org/1999/xlink" xlink:title="femur" id="ABBRID0EGYAE" xlink:type="simple">Fe</abbrev></bold>
                  </td><td rowspan="1" colspan="1">
                    <bold><abbrev xmlns:xlink="http://www.w3.org/1999/xlink" xlink:title="genu" id="ABBRID0EPYAE" xlink:type="simple">Ge</abbrev></bold>
                  </td><td rowspan="1" colspan="1">
                    <bold><abbrev xmlns:xlink="http://www.w3.org/1999/xlink" xlink:title="tibia" id="ABBRID0EYYAE" xlink:type="simple">Ti</abbrev></bold>
                  </td><td rowspan="1" colspan="1">
                    <bold><abbrev xmlns:xlink="http://www.w3.org/1999/xlink" xlink:title="tarsus of legs" id="ABBRID0EBZAE" xlink:type="simple">Ta</abbrev></bold>
                  </td></tr><tr><td rowspan="1" colspan="1">I</td><td rowspan="1" colspan="1"><italic>v</italic>'</td><td rowspan="1" colspan="1"><italic>d</italic>, (<italic>l</italic>), <italic>bv</italic>"</td><td rowspan="1" colspan="1">(<italic>l</italic>), <italic>v</italic>', <italic>σ</italic></td><td rowspan="1" colspan="1">(<italic>l</italic>), (<italic>v</italic>), <italic>φ</italic><sub>1</sub>, <italic>φ</italic><sub>2</sub></td><td rowspan="1" colspan="1">(<italic>ft</italic>), (<italic>tc</italic>), (<italic>it</italic>), (<italic>p</italic>), (<italic>u</italic>), (<italic>a</italic>), <italic>s</italic>, (<italic>pv</italic>), <italic>ε</italic>, <italic>ω</italic><sub>1</sub>, <italic>ω</italic><sub>2</sub></td></tr><tr><td rowspan="1" colspan="1">II</td><td rowspan="1" colspan="1"><italic>v</italic>'</td><td rowspan="1" colspan="1"><italic>d</italic>, (<italic>l</italic>), <italic>bv</italic>"</td><td rowspan="1" colspan="1">(<italic>l</italic>), <italic>v</italic>', <italic>σ</italic></td><td rowspan="1" colspan="1"><italic>l</italic>', (<italic>v</italic>), <italic>φ</italic></td><td rowspan="1" colspan="1">(<italic>ft</italic>), (<italic>tc</italic>), (<italic>it</italic>), (<italic>p</italic>), (<italic>u</italic>), (<italic>a</italic>), <italic>s</italic>, (<italic>pv</italic>), <italic>ω</italic><sub>1</sub>, <italic>ω</italic><sub>2</sub></td></tr><tr><td rowspan="1" colspan="1">III</td><td rowspan="1" colspan="1"><italic>v</italic>', <italic>l</italic>'</td><td rowspan="1" colspan="1"><italic>d</italic>, <italic>l</italic>', <italic>ev</italic>'</td><td rowspan="1" colspan="1"><italic>l</italic>', <italic>σ</italic></td><td rowspan="1" colspan="1">(<italic>v</italic>), <italic>φ</italic></td><td rowspan="1" colspan="1">(<italic>ft</italic>), (<italic>tc</italic>), (<italic>it</italic>), (<italic>p</italic>), (<italic>u</italic>), (<italic>a</italic>), <italic>s</italic>, (<italic>pv</italic>)</td></tr><tr><td rowspan="1" colspan="1">IV</td><td rowspan="1" colspan="1"><italic>v</italic>'</td><td rowspan="1" colspan="1"><italic>d</italic>, <italic>ev</italic>'</td><td rowspan="1" colspan="1"><italic>d</italic>, <italic>l</italic>'</td><td rowspan="1" colspan="1">(<italic>v</italic>), <italic>φ</italic></td><td rowspan="1" colspan="1"><italic>ft</italic>", (<italic>tc</italic>), (<italic>p</italic>), (<italic>u</italic>), (<italic>a</italic>), <italic>s</italic>, (<italic>pv</italic>)</td></tr></tbody></table><table-wrap-foot><fn><p>Note: Roman letters refer to normal setae, Greek letters to solenidia (except <italic>ɛ</italic> = famulus). Single prime (') marks setae on the anterior and double prime (") setae on the posterior side of a given leg segment. Parentheses refer to a pair of setae.</p></fn></table-wrap-foot></table-wrap></tp:treatment-sec></tp:taxon-treatment>
