# Supplementary material for: Three new species of the subgenus Otocepheus (Acrotocepheus) (Acari, Oribatida, Otocepheidae) from China
Source: Zookeys. 2020 May 19;934:1–23. doi: 10.3897/zookeys.934.49862 (PMC7250937; doi:10.3897/zookeys.934.49862)
Supplement: XML Treatment for Otocepheus (Acrotocepheus) occultatus [file zookeys.934.49862-treatment3.xml]

<!DOCTYPE tp:taxon-treatment
  PUBLIC "-//TaxonX//DTD Taxonomic Treatment Publishing DTD v0 20100105//EN" "tax-treatment-NSO.dtd">
<tp:taxon-treatment xmlns:tp="http://www.plazi.org/taxpub"><tp:treatment-meta><kwd-group><label>Taxon classification</label><kwd><named-content xmlns:xlink="http://www.w3.org/1999/xlink" content-type="kingdom">Animalia</named-content></kwd><kwd><named-content xmlns:xlink="http://www.w3.org/1999/xlink" content-type="order">Sarcoptiformes</named-content></kwd><kwd><named-content xmlns:xlink="http://www.w3.org/1999/xlink" content-type="family">Otocepheidae</named-content></kwd></kwd-group><mixed-citation publication-type="journal"><person-group><name><surname>Zheng</surname><given-names>Li-Hao</given-names></name><name><surname>Chen</surname><given-names>Jun</given-names></name></person-group><article-title>Three new species of the subgenus <italic><tp:taxon-name><tp:taxon-name-part taxon-name-part-type="genus" reg="Otocepheus">Otocepheus</tp:taxon-name-part></tp:taxon-name></italic> (<italic><tp:taxon-name><tp:taxon-name-part taxon-name-part-type="genus" reg="Otocepheus"/><tp:taxon-name-part taxon-name-part-type="subgenus" reg="Acrotocepheus">Acrotocepheus</tp:taxon-name-part></tp:taxon-name></italic>) (<tp:taxon-name><tp:taxon-name-part taxon-name-part-type="subclass">Acari</tp:taxon-name-part></tp:taxon-name>, <tp:taxon-name><tp:taxon-name-part taxon-name-part-type="order">Oribatida</tp:taxon-name-part></tp:taxon-name>, <tp:taxon-name><tp:taxon-name-part taxon-name-part-type="family">Otocepheidae</tp:taxon-name-part></tp:taxon-name>) from China</article-title><source>Zookeys</source><day>19</day><month>5</month><year>2020</year><volume>934</volume><fpage>1</fpage><lpage>23</lpage><pub-id pub-id-type="doi">10.3897/zookeys.934.49862</pub-id></mixed-citation></tp:treatment-meta><tp:nomenclature><tp:taxon-name><object-id xmlns:xlink="http://www.w3.org/1999/xlink" content-type="arpha" xlink:type="simple">84C7F7DE-33FA-5CAB-B92A-B77BA843282B</object-id>
            <tp:taxon-name-part taxon-name-part-type="genus" reg="Otocepheus">Otocepheus</tp:taxon-name-part> (<tp:taxon-name-part taxon-name-part-type="subgenus" reg="Acrotocepheus">Acrotocepheus</tp:taxon-name-part>) <tp:taxon-name-part taxon-name-part-type="species" reg="occultatus">occultatus</tp:taxon-name-part><object-id xmlns:xlink="http://www.w3.org/1999/xlink" content-type="zoobank" xlink:type="simple">http://zoobank.org/16C79F8A-145D-40B4-9204-E2D6DC7124A0</object-id></tp:taxon-name><tp:taxon-status xmlns:xlink="http://www.w3.org/1999/xlink" xlink:type="simple">sp. nov.</tp:taxon-status><xref ref-type="fig" rid="F8">Figs 23–26</xref><xref ref-type="fig" rid="F9">, 27</xref><xref ref-type="fig" rid="F10">, 28–29</xref></tp:nomenclature><tp:treatment-sec sec-type="diagnosis" id="SECID0ER3AG"><title>Diagnosis.</title><p>Body size (<italic>n</italic> = 4): 1240–1410 × 560–670. Bothridial seta with a long fusiform head and a short peduncle. Lateral prodorsal condyles on prodorsum small, rounded, lateral prodorsal condyles markedly anterior to medial prodorsal condyles. An extra pair of condyles located posterior to lateral prodorsal condyles, covered by lateral notogastral condyles. Lateral notogastral condyles large, width nearly equal with their mutual distance, tips markedly anterior to medial prodorsal condyles. Anterior median part of mentum with a lower lip ridge.</p><fig id="F8" position="float" orientation="portrait"><object-id xmlns:xlink="http://www.w3.org/1999/xlink" content-type="doi" xlink:type="simple">10.3897/zookeys.934.49862.figures23-26</object-id><object-id xmlns:xlink="http://www.w3.org/1999/xlink" content-type="arpha" xlink:type="simple">48A22712-FBC9-57AB-9BEA-35EF98D4D969</object-id><label>Figures 23–26.</label><caption><p><tp:taxon-name><tp:taxon-name-part taxon-name-part-type="genus" reg="Otocepheus">Otocepheus</tp:taxon-name-part> (<tp:taxon-name-part taxon-name-part-type="subgenus" reg="Acrotocepheus">Acrotocepheus</tp:taxon-name-part>) <tp:taxon-name-part taxon-name-part-type="species" reg="occultatus">occultatus</tp:taxon-name-part></tp:taxon-name> sp. nov., adult <bold>23</bold> bothridial seta <bold>24</bold> ventral view (legs not shown) <bold>25</bold> dorsal view <bold>26</bold> lateral lamelliform expansion. Scale bars: 100 µm (<bold>23, 26</bold>), 200 µm (<bold>24, 25</bold>).</p></caption><graphic xmlns:xlink="http://www.w3.org/1999/xlink" xlink:href="zookeys-934-001-g008.jpg" position="float" orientation="portrait" xlink:type="simple" id="oo_411713.jpg"><uri content-type="original_file" xlink:type="simple">https://binary.pensoft.net/fig/411713</uri></graphic></fig></tp:treatment-sec><tp:treatment-sec sec-type="description" id="SECID0EA5AG"><title>Description.</title><p><bold><italic>Measurements</italic>.</bold> Body length: 1280 (holotype: female), 1240–1410 (three paratypes: one female and two males); notogaster width: 530 (holotype), 560–670 (paratypes). Setae length and mutual distance (holotype): <italic><abbrev xmlns:xlink="http://www.w3.org/1999/xlink" xlink:title="bothridial setae" id="ABBRID0EM5AG" xlink:type="simple">bs</abbrev></italic> 85, <italic>in</italic> 220, <italic><abbrev xmlns:xlink="http://www.w3.org/1999/xlink" xlink:title="lamellar setae" id="ABBRID0ET5AG" xlink:type="simple">le</abbrev></italic> 235, <italic><abbrev xmlns:xlink="http://www.w3.org/1999/xlink" xlink:title="rostral setae" id="ABBRID0EY5AG" xlink:type="simple">ro</abbrev></italic> 175, <italic>ex</italic> 19; <italic>c</italic>, <italic>la</italic>, <italic>lm</italic>, <italic>lp</italic>, <italic>h</italic><sub>1</sub>, <italic>h</italic><sub>2</sub>, <italic>h</italic><sub>3</sub>, <italic>p</italic><sub>1</sub>, <italic>p</italic><sub>2</sub>, <italic>p</italic><sub>3</sub> range 150–300; <italic>c</italic>–<italic>c</italic> 200, <italic>la</italic>–<italic>la</italic> 300, <italic>lm</italic>–<italic>lm</italic> 230, <italic>lp</italic>–<italic>lp</italic> 350, <italic>h</italic><sub>2</sub>–<italic>h</italic><sub>2</sub> 225, <italic>h</italic><sub>1</sub>–<italic>h</italic><sub>1</sub> 230.</p><p><bold><italic>Integument</italic>.</bold> Body color light yellow-brownish. Body surface densely foveolate.</p><p><bold><italic>Prodorsum</italic>.</bold> Rostrum rounded. Rostral seta curved inward, densely barbed outside. Lamellar seta inserted behind tip of costula, moderately curved inward, roughened outside. Interlamellar seta barbed, setiform. Bothridial seta with a long fusiform head and a short peduncle. Exobothridial seta short. Costula straight, nearly paralleled. Bothridium opening laterally, dorsal bothridial plate straight, ventral bothridial plate broadly rounded in dorsal view. Lamelliform expansion pointing to bottom of seta <italic><abbrev xmlns:xlink="http://www.w3.org/1999/xlink" xlink:title="rostral setae" id="ABBRID0EDBBG" xlink:type="simple">ro</abbrev>.</italic> Two pairs of prodorsal condyles present. Lateral prodorsal condyles small, rounded, markedly anterior to medial prodorsal condyle. Median prodorsal condyles small, rounded, well separated from each other. An extra pair of condyles located posterior to lateral prodorsal condyles, covered by lateral notogastral condyles. Mutual distance between ventral bothridial plates larger than that between lateral prodorsal condyles. Subpedotectum well developed.</p><p><bold><italic>Notogaster</italic>.</bold> L/W of notogaster about 1.3. Surface of notogaster densely punctate. Lateral notogastral condyles large, triangular and rounded distally, inner part with a narrow base, anteromedial margins distinctly excavated, width nearly equal with their mutual distance, tips markedly anterior to medial prodorsal condyles. Medial notogastral condyles absent. Ten pairs of notogastral setae, slightly barbed, setae located posteriorly tend whip-like at tips. All lyrifissures well visible, <italic><abbrev xmlns:xlink="http://www.w3.org/1999/xlink" xlink:title="posterior lyrifissures" id="ABBRID0EQBBG" xlink:type="simple">ip</abbrev></italic> located between setae <italic>p</italic><sub>2</sub> and <italic>p</italic><sub>3</sub>, <italic>ips</italic> between setae <italic>h</italic><sub>3</sub> and <italic>p</italic><sub>3</sub>. Opisthonotal gland opening located posterior to lyrifissure <italic><abbrev xmlns:xlink="http://www.w3.org/1999/xlink" xlink:title="middle lyrifissures" id="ABBRID0EDCBG" xlink:type="simple">im</abbrev>.</italic> Vitta marginalis distinct.</p><fig id="F9" position="float" orientation="portrait"><object-id xmlns:xlink="http://www.w3.org/1999/xlink" content-type="doi" xlink:type="simple">10.3897/zookeys.934.49862.figure27</object-id><object-id xmlns:xlink="http://www.w3.org/1999/xlink" content-type="arpha" xlink:type="simple">6FE04022-DDE5-518F-A98E-A62EDF85D5AD</object-id><label>Figure 27.</label><caption><p><tp:taxon-name><tp:taxon-name-part taxon-name-part-type="genus" reg="Otocepheus">Otocepheus</tp:taxon-name-part> (<tp:taxon-name-part taxon-name-part-type="subgenus" reg="Acrotocepheus">Acrotocepheus</tp:taxon-name-part>) <tp:taxon-name-part taxon-name-part-type="species" reg="occultatus">occultatus</tp:taxon-name-part></tp:taxon-name> sp. nov., adult: lateral view (legs not shown). Scale bar: 200 µm.</p></caption><graphic xmlns:xlink="http://www.w3.org/1999/xlink" xlink:href="zookeys-934-001-g009.jpg" position="float" orientation="portrait" xlink:type="simple" id="oo_411714.jpg"><uri content-type="original_file" xlink:type="simple">https://binary.pensoft.net/fig/411714</uri></graphic></fig><p><bold><italic>Epimeral and lateral podosomal regions</italic>.</bold> Surface punctured. Apodemes II and sejugal well developed, apodeme III invisible. Carina sterinalis short. Epimeral setal formula 3-1-3-3. Seta <italic>4a</italic> inserted between <italic>4b</italic> and <italic>4c</italic>, and closer to <italic>4c</italic>. Postpodosomal ornamentation invisible.</p><p><bold><italic>Anogenital region.</italic></bold> A pair of longitudinal ridges posterior to epimeral setae <italic>4a</italic>. Genital plates with two or three longitudinal ridges on both sides. Four pairs of genital setae smooth (mutual distances <italic>g</italic><sub>1</sub>–<italic>g</italic><sub>1</sub>≈<italic>g</italic><sub>2</sub>–<italic>g</italic><sub>2</sub>≈<italic>g</italic><sub>4</sub>–<italic>g</italic><sub>4</sub>&lt;<italic>g</italic><sub>3</sub>–<italic>g</italic><sub>3</sub>). Aggenital lyrifissure located close and anterolateral to genital aperture. One pair of aggenital, two pairs of anal (mutual distances <italic>an</italic><sub>1</sub>–<italic>an</italic><sub>1</sub>&lt;<italic>an</italic><sub>2</sub>–<italic>an</italic><sub>2</sub>), and three pairs of adanal setae. Anal setae barbed and blunt at tips, adanal setae barbed and whip-like at tips. Seta <italic>an</italic><sub>2</sub> well separated from outer margin of anal plate. Location of adanal setae normal, inside external margin of ventral plate. Setae <italic><abbrev xmlns:xlink="http://www.w3.org/1999/xlink" xlink:title="adanal setae" id="ABBRID0EDFBG" xlink:type="simple">ad</abbrev></italic><sub>3</sub>–<italic><abbrev xmlns:xlink="http://www.w3.org/1999/xlink" xlink:title="adanal setae" id="ABBRID0EJFBG" xlink:type="simple">ad</abbrev></italic><sub>3</sub> below level of anterior margin of anal opening. Adanal lyrifissure located in diagonal position and close to anal aperture.</p><p><bold><italic>Gnathosoma.</italic></bold> Anterior median part of mentum with a lower lip ridge. Subcapitular setae relatively smooth. Adoral setae and their alveoli absent. Rutellum pantelobasic, with typical dentition and rutellar brush. Chelicera chelate-dentate; with a minute denticle proximal to seta <italic><abbrev xmlns:xlink="http://www.w3.org/1999/xlink" xlink:title="cheliceral setae" id="ABBRID0EWFBG" xlink:type="simple">cha</abbrev></italic>; <italic><abbrev xmlns:xlink="http://www.w3.org/1999/xlink" xlink:title="cheliceral setae" id="ABBRID0E2FBG" xlink:type="simple">cha</abbrev></italic> longer than <italic><abbrev xmlns:xlink="http://www.w3.org/1999/xlink" xlink:title="cheliceral setae" id="ABBRID0EAGBG" xlink:type="simple">chb</abbrev></italic>, both of them setiform, barbed; Trägårdh’s organ narrowly triangular. Palp with usual setal formula: 0–2–1–3–8 (+<italic>ω</italic>); setae of femur to tibia barbed. Tarsus with four short, blunt distal eupathidia–<italic>acm</italic>, <italic>su</italic>, (<italic>ul</italic>); other tarsal setae smooth or with sparse, inconspicuous barbs; solenidion <italic>ω</italic> connected with seta <italic>ul</italic>’, seta <italic>ul</italic>” medioanteriorly. Postpalpal seta erect, smooth.</p><p><bold><italic>Legs</italic>.</bold> Monodactylous. Claw of each leg strong and smooth. Formulae of leg setation and solenidia: I (1-4-3-4-16) [1-2-2], II (1-4-3-3-15) [1-1-2], III (2-3-1-2-14) [1-1-0], IV (1-2-2-2-12) [0-1-0]. Leg seta <italic>u</italic> setiform (L-type) on tarsi I, thorn-like (S-type) on tarsi II–IV. Homology of setae and solenidia indicated in Table <xref ref-type="table" rid="T1">1</xref>.</p></tp:treatment-sec><tp:treatment-sec sec-type="material" id="SECID0E6GBG"><title>Material examined.</title><p>Holotype (male, ZLH-12-34): China, Guangxi Province, Wuming County, Daming Mountain, <named-content xmlns:xlink="http://www.w3.org/1999/xlink" content-type="dwc:verbatimCoordinates" xlink:type="simple"><named-content content-type="geo-json" specific-use="{&#34;type&#34;:&#34;Point&#34;,&#34;coordinates&#34;:[108.438056,23.495000]}" id="NCID0EIHBG" xlink:type="simple">23°29'42"N, 108°26'17"E</named-content></named-content>, 1223 m a.s.l., in soil and debris under bush, 17 July 2012, collected by Lihao Zheng. Three paratypes (one female and two males, ZLH-12-37): same locality as holotype, <named-content xmlns:xlink="http://www.w3.org/1999/xlink" content-type="dwc:verbatimCoordinates" xlink:type="simple"><named-content content-type="geo-json" specific-use="{&#34;type&#34;:&#34;Point&#34;,&#34;coordinates&#34;:[108.455000,23.480833]}" id="NCID0EQHBG" xlink:type="simple">23°28'51"N, 108°27'18"E</named-content></named-content>, 1410 m a.s.l., in soil and debris under tree, 20 July 2012, collected by Lihao Zheng.</p></tp:treatment-sec><tp:treatment-sec sec-type="Type deposition" id="SECID0EVHBG"><title>Type deposition.</title><p>All type specimens are deposited in the collection of <abbrev xmlns:xlink="http://www.w3.org/1999/xlink" xlink:title="Institute of Zoology, Chinese Academy of Sciences, Beijing" id="ABBRID0E2HBG" xlink:type="simple">IZAS</abbrev>.</p></tp:treatment-sec><tp:treatment-sec sec-type="etymology" id="SECID0E6HBG"><title>Etymology.</title><p>The specific name “<italic><tp:taxon-name><tp:taxon-name-part taxon-name-part-type="genus" reg="Otocepheus"/><tp:taxon-name-part taxon-name-part-type="species" reg="occultatus">occultatus</tp:taxon-name-part></tp:taxon-name></italic>” is from Latin for “hiding”, in reference to the extra condyles which are covered by the large lateral notogastral condyles.</p></tp:treatment-sec><tp:treatment-sec sec-type="remarks" id="SECID0EPIBG"><title>Remarks.</title><p>The new species is most similar to <tp:taxon-name><tp:taxon-name-part taxon-name-part-type="genus" reg="Otocepheus">O.</tp:taxon-name-part> (<tp:taxon-name-part taxon-name-part-type="subgenus" reg="Acrotocepheus">A.</tp:taxon-name-part>) <tp:taxon-name-part taxon-name-part-type="species" reg="bajau">bajau</tp:taxon-name-part></tp:taxon-name> Mahunka, 2000 from Malaysia and <tp:taxon-name><tp:taxon-name-part taxon-name-part-type="genus" reg="Otocepheus">O.</tp:taxon-name-part> (<tp:taxon-name-part taxon-name-part-type="subgenus" reg="Acrotocepheus">A.</tp:taxon-name-part>) <tp:taxon-name-part taxon-name-part-type="species" reg="consimilis">consimilis</tp:taxon-name-part></tp:taxon-name> (Balogh, 1970) from Ceylon in having large lateral prodorsal condyles. However, it differs from <tp:taxon-name><tp:taxon-name-part taxon-name-part-type="genus" reg="Otocepheus">O.</tp:taxon-name-part> (<tp:taxon-name-part taxon-name-part-type="subgenus" reg="Acrotocepheus">A.</tp:taxon-name-part>) <tp:taxon-name-part taxon-name-part-type="species" reg="bajau">bajau</tp:taxon-name-part></tp:taxon-name> by the extra condyles on prodorsum covered by lateral notogastral condyles (versus none), bothridial seta with a long fusiform head (versus with a lanceolate head), tarsus I normal (versus with triangular teeth), and it differs from <tp:taxon-name><tp:taxon-name-part taxon-name-part-type="genus" reg="Otocepheus">O.</tp:taxon-name-part> (<tp:taxon-name-part taxon-name-part-type="subgenus" reg="Acrotocepheus">A.</tp:taxon-name-part>) <tp:taxon-name-part taxon-name-part-type="species" reg="consimilis">consimilis</tp:taxon-name-part></tp:taxon-name> by the lateral prodorsal condyles markedly anterior to medial prodorsal condyles (versus lateral prodorsal condyles nearly in same line with median prodorsal condyles), seta <italic>an</italic><sub>2</sub> well separated from outer margin of anal plate (versus very close to outer margin of anal plate), notogastral setae located posteriorly tend whip-like at tips (versus not), normal location of adanal setae, and inside external margin of ventral plate (versus arising on and parallel with external margin of ventral plate).</p><fig id="F10" position="float" orientation="portrait"><object-id xmlns:xlink="http://www.w3.org/1999/xlink" content-type="doi" xlink:type="simple">10.3897/zookeys.934.49862.figures28-30</object-id><object-id xmlns:xlink="http://www.w3.org/1999/xlink" content-type="arpha" xlink:type="simple">A6C0FA05-022D-55F2-B394-B851FA55B1B0</object-id><label>Figures 28–30.</label><caption><p><tp:taxon-name><tp:taxon-name-part taxon-name-part-type="genus" reg="Otocepheus">Otocepheus</tp:taxon-name-part> (<tp:taxon-name-part taxon-name-part-type="subgenus" reg="Acrotocepheus">Acrotocepheus</tp:taxon-name-part>) <tp:taxon-name-part taxon-name-part-type="species" reg="occultatus">occultatus</tp:taxon-name-part></tp:taxon-name> sp. nov., adult. <bold>28</bold> subcapitulum, ventral view <bold>29</bold> right palp, abaxial view <bold>30</bold> right chelicera, adaxial view. Scale bars: 50 μm.</p></caption><graphic xmlns:xlink="http://www.w3.org/1999/xlink" xlink:href="zookeys-934-001-g010.jpg" position="float" orientation="portrait" xlink:type="simple" id="oo_411715.jpg"><uri content-type="original_file" xlink:type="simple">https://binary.pensoft.net/fig/411715</uri></graphic></fig></tp:treatment-sec><tp:treatment-sec><!--Section generated to contain objects referenced in tp:taxon-treatment.--><table-wrap id="T1" position="float" orientation="portrait"><label>Table 1.</label><caption><p>Leg setation and solenidia of adult <tp:taxon-name><tp:taxon-name-part taxon-name-part-type="genus" reg="Otocepheus">Otocepheus</tp:taxon-name-part> (<tp:taxon-name-part taxon-name-part-type="subgenus" reg="Acrotocepheus">Acrotocepheus</tp:taxon-name-part>) <tp:taxon-name-part taxon-name-part-type="species" reg="digitatus">digitatus</tp:taxon-name-part></tp:taxon-name> sp. nov., <tp:taxon-name><tp:taxon-name-part taxon-name-part-type="genus" reg="Otocepheus">Otocepheus</tp:taxon-name-part> (<tp:taxon-name-part taxon-name-part-type="subgenus" reg="Acrotocepheus">Acrotocepheus</tp:taxon-name-part>) <tp:taxon-name-part taxon-name-part-type="species" reg="multigranulatus">multigranulatus</tp:taxon-name-part></tp:taxon-name> sp. nov., <tp:taxon-name><tp:taxon-name-part taxon-name-part-type="genus" reg="Otocepheus">Otocepheus</tp:taxon-name-part> (<tp:taxon-name-part taxon-name-part-type="subgenus" reg="Acrotocepheus">Acrotocepheus</tp:taxon-name-part>) <tp:taxon-name-part taxon-name-part-type="species" reg="occultatus">occultatus</tp:taxon-name-part></tp:taxon-name> sp. nov., and <tp:taxon-name><tp:taxon-name-part taxon-name-part-type="genus" reg="Otocepheus">Otocepheus</tp:taxon-name-part> (<tp:taxon-name-part taxon-name-part-type="subgenus" reg="Acrotocepheus">Acrotocepheus</tp:taxon-name-part>) <tp:taxon-name-part taxon-name-part-type="species" reg="duplicornutus">duplicornutus</tp:taxon-name-part></tp:taxon-name> Aoki, 1965.</p></caption><table id="TID0ETGBG" rules="all"><tbody><tr><td rowspan="1" colspan="1">
                    <bold>Leg</bold>
                  </td><td rowspan="1" colspan="1">
                    <bold><abbrev xmlns:xlink="http://www.w3.org/1999/xlink" xlink:title="trochanter" id="ABBRID0E4XAE" xlink:type="simple">Tr</abbrev></bold>
                  </td><td rowspan="1" colspan="1">
                    <bold><abbrev xmlns:xlink="http://www.w3.org/1999/xlink" xlink:title="femur" id="ABBRID0EGYAE" xlink:type="simple">Fe</abbrev></bold>
                  </td><td rowspan="1" colspan="1">
                    <bold><abbrev xmlns:xlink="http://www.w3.org/1999/xlink" xlink:title="genu" id="ABBRID0EPYAE" xlink:type="simple">Ge</abbrev></bold>
                  </td><td rowspan="1" colspan="1">
                    <bold><abbrev xmlns:xlink="http://www.w3.org/1999/xlink" xlink:title="tibia" id="ABBRID0EYYAE" xlink:type="simple">Ti</abbrev></bold>
                  </td><td rowspan="1" colspan="1">
                    <bold><abbrev xmlns:xlink="http://www.w3.org/1999/xlink" xlink:title="tarsus of legs" id="ABBRID0EBZAE" xlink:type="simple">Ta</abbrev></bold>
                  </td></tr><tr><td rowspan="1" colspan="1">I</td><td rowspan="1" colspan="1"><italic>v</italic>'</td><td rowspan="1" colspan="1"><italic>d</italic>, (<italic>l</italic>), <italic>bv</italic>"</td><td rowspan="1" colspan="1">(<italic>l</italic>), <italic>v</italic>', <italic>σ</italic></td><td rowspan="1" colspan="1">(<italic>l</italic>), (<italic>v</italic>), <italic>φ</italic><sub>1</sub>, <italic>φ</italic><sub>2</sub></td><td rowspan="1" colspan="1">(<italic>ft</italic>), (<italic>tc</italic>), (<italic>it</italic>), (<italic>p</italic>), (<italic>u</italic>), (<italic>a</italic>), <italic>s</italic>, (<italic>pv</italic>), <italic>ε</italic>, <italic>ω</italic><sub>1</sub>, <italic>ω</italic><sub>2</sub></td></tr><tr><td rowspan="1" colspan="1">II</td><td rowspan="1" colspan="1"><italic>v</italic>'</td><td rowspan="1" colspan="1"><italic>d</italic>, (<italic>l</italic>), <italic>bv</italic>"</td><td rowspan="1" colspan="1">(<italic>l</italic>), <italic>v</italic>', <italic>σ</italic></td><td rowspan="1" colspan="1"><italic>l</italic>', (<italic>v</italic>), <italic>φ</italic></td><td rowspan="1" colspan="1">(<italic>ft</italic>), (<italic>tc</italic>), (<italic>it</italic>), (<italic>p</italic>), (<italic>u</italic>), (<italic>a</italic>), <italic>s</italic>, (<italic>pv</italic>), <italic>ω</italic><sub>1</sub>, <italic>ω</italic><sub>2</sub></td></tr><tr><td rowspan="1" colspan="1">III</td><td rowspan="1" colspan="1"><italic>v</italic>', <italic>l</italic>'</td><td rowspan="1" colspan="1"><italic>d</italic>, <italic>l</italic>', <italic>ev</italic>'</td><td rowspan="1" colspan="1"><italic>l</italic>', <italic>σ</italic></td><td rowspan="1" colspan="1">(<italic>v</italic>), <italic>φ</italic></td><td rowspan="1" colspan="1">(<italic>ft</italic>), (<italic>tc</italic>), (<italic>it</italic>), (<italic>p</italic>), (<italic>u</italic>), (<italic>a</italic>), <italic>s</italic>, (<italic>pv</italic>)</td></tr><tr><td rowspan="1" colspan="1">IV</td><td rowspan="1" colspan="1"><italic>v</italic>'</td><td rowspan="1" colspan="1"><italic>d</italic>, <italic>ev</italic>'</td><td rowspan="1" colspan="1"><italic>d</italic>, <italic>l</italic>'</td><td rowspan="1" colspan="1">(<italic>v</italic>), <italic>φ</italic></td><td rowspan="1" colspan="1"><italic>ft</italic>", (<italic>tc</italic>), (<italic>p</italic>), (<italic>u</italic>), (<italic>a</italic>), <italic>s</italic>, (<italic>pv</italic>)</td></tr></tbody></table><table-wrap-foot><fn><p>Note: Roman letters refer to normal setae, Greek letters to solenidia (except <italic>ɛ</italic> = famulus). Single prime (') marks setae on the anterior and double prime (") setae on the posterior side of a given leg segment. Parentheses refer to a pair of setae.</p></fn></table-wrap-foot></table-wrap></tp:treatment-sec></tp:taxon-treatment>
