# Supplementary material for: Three new species of the subgenus Otocepheus (Acrotocepheus) (Acari, Oribatida, Otocepheidae) from China
Source: Zookeys. 2020 May 19;934:1–23. doi: 10.3897/zookeys.934.49862 (PMC7250937; doi:10.3897/zookeys.934.49862)
Supplement: XML Treatment for Otocepheus (Acrotocepheus) duplicornutus [file zookeys.934.49862-treatment4.xml]

<!DOCTYPE tp:taxon-treatment
  PUBLIC "-//TaxonX//DTD Taxonomic Treatment Publishing DTD v0 20100105//EN" "tax-treatment-NSO.dtd">
<tp:taxon-treatment xmlns:tp="http://www.plazi.org/taxpub"><tp:treatment-meta><kwd-group><label>Taxon classification</label><kwd><named-content xmlns:xlink="http://www.w3.org/1999/xlink" content-type="kingdom">Animalia</named-content></kwd><kwd><named-content xmlns:xlink="http://www.w3.org/1999/xlink" content-type="order">Sarcoptiformes</named-content></kwd><kwd><named-content xmlns:xlink="http://www.w3.org/1999/xlink" content-type="family">Otocepheidae</named-content></kwd></kwd-group><mixed-citation publication-type="journal"><person-group><name><surname>Zheng</surname><given-names>Li-Hao</given-names></name><name><surname>Chen</surname><given-names>Jun</given-names></name></person-group><article-title>Three new species of the subgenus <italic><tp:taxon-name><tp:taxon-name-part taxon-name-part-type="genus" reg="Otocepheus">Otocepheus</tp:taxon-name-part></tp:taxon-name></italic> (<italic><tp:taxon-name><tp:taxon-name-part taxon-name-part-type="genus" reg="Otocepheus"/><tp:taxon-name-part taxon-name-part-type="subgenus" reg="Acrotocepheus">Acrotocepheus</tp:taxon-name-part></tp:taxon-name></italic>) (<tp:taxon-name><tp:taxon-name-part taxon-name-part-type="subclass">Acari</tp:taxon-name-part></tp:taxon-name>, <tp:taxon-name><tp:taxon-name-part taxon-name-part-type="order">Oribatida</tp:taxon-name-part></tp:taxon-name>, <tp:taxon-name><tp:taxon-name-part taxon-name-part-type="family">Otocepheidae</tp:taxon-name-part></tp:taxon-name>) from China</article-title><source>Zookeys</source><day>19</day><month>5</month><year>2020</year><volume>934</volume><fpage>1</fpage><lpage>23</lpage><pub-id pub-id-type="doi">10.3897/zookeys.934.49862</pub-id></mixed-citation></tp:treatment-meta><tp:nomenclature><tp:taxon-name><object-id xmlns:xlink="http://www.w3.org/1999/xlink" content-type="arpha" xlink:type="simple">7A6EBD45-479D-5303-AE1D-EDFA7FD7A553</object-id>
            <tp:taxon-name-part taxon-name-part-type="genus" reg="Otocepheus">Otocepheus</tp:taxon-name-part> (<tp:taxon-name-part taxon-name-part-type="subgenus" reg="Acrotocepheus">Acrotocepheus</tp:taxon-name-part>) <tp:taxon-name-part taxon-name-part-type="species" reg="duplicornutus">duplicornutus</tp:taxon-name-part></tp:taxon-name><tp:taxon-authority>Aoki, 1965: new record in China</tp:taxon-authority><xref ref-type="fig" rid="F11">Figs 31–33</xref><xref ref-type="fig" rid="F12">, 34–36</xref><xref ref-type="fig" rid="F13">, 37–39</xref><tp:nomenclature-citation-list><tp:nomenclature-citation><tp:taxon-name>
                <tp:taxon-name-part taxon-name-part-type="genus" reg="Otocepheus">Otocepheus</tp:taxon-name-part> (<tp:taxon-name-part taxon-name-part-type="subgenus" reg="Acrotocepheus">Acrotocepheus</tp:taxon-name-part>) <tp:taxon-name-part taxon-name-part-type="species" reg="duplicornutus">duplicornutus</tp:taxon-name-part></tp:taxon-name><comment><xref ref-type="bibr" rid="B1">Aoki 1965</xref>: 303.</comment></tp:nomenclature-citation><tp:nomenclature-citation><tp:taxon-name>
                <tp:taxon-name-part taxon-name-part-type="genus" reg="Otocepheus">Otocepheus</tp:taxon-name-part> (<tp:taxon-name-part taxon-name-part-type="subgenus" reg="Acrotocepheus">Acrotocepheus</tp:taxon-name-part>) <tp:taxon-name-part taxon-name-part-type="species" reg="duplicornutus">duplicornutus</tp:taxon-name-part> <tp:taxon-name-part taxon-name-part-type="subspecies" reg="discrepans">discrepans</tp:taxon-name-part></tp:taxon-name><comment>(<tp:taxon-name><tp:taxon-name-part taxon-name-part-type="genus" reg="Acrotocepheus">A.</tp:taxon-name-part></tp:taxon-name>): Balogh &amp; Mahunka 1967: 49.</comment></tp:nomenclature-citation></tp:nomenclature-citation-list></tp:nomenclature><tp:treatment-sec sec-type="diagnosis" id="SECID0EUOBG"><title>Diagnosis.</title><p>Body size (<italic>n</italic> = 4): 1150–1400 × 480–600. Body ratio (length/width): 2.3–2.4. Lateral notogastral condyles appears to be double-structured, the outer portion of lateral notogastral condyles triangular anteriorly. Medial notogastral condyles absent. Postpodosomal ornamentation well developed. A pair of longitudinal ridges posterior to epimeral setae <italic>4a</italic> present.</p></tp:treatment-sec><tp:treatment-sec sec-type="description" id="SECID0E5OBG"><title>Description.</title><p><bold><italic>Measurements</italic>.</bold> Body length: 1150–1400 (four males), notogaster width: 480–600 (four males). Setae length and mutual distance (one male, ZLH-12-73): <italic><abbrev xmlns:xlink="http://www.w3.org/1999/xlink" xlink:title="bothridial setae" id="ABBRID0EKPBG" xlink:type="simple">bs</abbrev></italic> 150, <italic>in</italic> 215, <italic><abbrev xmlns:xlink="http://www.w3.org/1999/xlink" xlink:title="lamellar setae" id="ABBRID0ERPBG" xlink:type="simple">le</abbrev></italic> 190, <italic><abbrev xmlns:xlink="http://www.w3.org/1999/xlink" xlink:title="rostral setae" id="ABBRID0EWPBG" xlink:type="simple">ro</abbrev></italic> 150, <italic>ex</italic> 35; <italic>c</italic>, <italic>la</italic>, <italic>lm</italic>, <italic>lp</italic>, <italic>h</italic><sub>1</sub>, <italic>h</italic><sub>2</sub>, <italic>h</italic><sub>3</sub>, <italic>p</italic><sub>1</sub>, <italic>p</italic><sub>2</sub>, <italic>p</italic><sub>3</sub> range 250–300; <italic>c</italic>–<italic>c</italic> 110, <italic>la</italic>–<italic>la</italic> 190, <italic>lm</italic>–<italic>lm</italic> 160, <italic>lp</italic>–<italic>lp</italic> 260, <italic>h</italic><sub>2</sub>–<italic>h</italic><sub>2</sub> 180, <italic>h</italic><sub>1</sub>–<italic>h</italic><sub>1</sub> 190.</p><p><bold><italic>Integument</italic>.</bold> Body color light brown, but genital plates and legs dark brown. Body surface densely foveolate.</p><p><bold><italic>Prodorsum</italic>.</bold> Rostrum rounded. Seta <italic><abbrev xmlns:xlink="http://www.w3.org/1999/xlink" xlink:title="rostral setae" id="ABBRID0EBSBG" xlink:type="simple">ro</abbrev></italic> moderately curved inward, densely barbed outside. Seta <italic><abbrev xmlns:xlink="http://www.w3.org/1999/xlink" xlink:title="lamellar setae" id="ABBRID0EGSBG" xlink:type="simple">le</abbrev></italic> removed backward from tip of costula, curved inward, roughened externally. Setae <italic><abbrev xmlns:xlink="http://www.w3.org/1999/xlink" xlink:title="lamellar setae" id="ABBRID0ELSBG" xlink:type="simple">le</abbrev></italic> and <italic>in</italic> slightly barbed, with blunt tips. Bothridium opening laterally, dorsal bothridial plate nearly straight, ventral bothridial plate broadly triangular in dorsal view. Bothridial seta with lanceolate head, slightly roughened. Seta <italic>ex</italic> short, setiform. Tutorium developed. Lamelliform expansion pointing to bottom of seta <italic><abbrev xmlns:xlink="http://www.w3.org/1999/xlink" xlink:title="rostral setae" id="ABBRID0EUSBG" xlink:type="simple">ro</abbrev>.</italic> Costula well developed. Prodorsal condyles broadly rounded, well separated from each other. Subpedotectum well developed. Extra condyles posterior to lateral prodorsal condyles invisible.</p><fig id="F11" position="float" orientation="portrait"><object-id xmlns:xlink="http://www.w3.org/1999/xlink" content-type="doi" xlink:type="simple">10.3897/zookeys.934.49862.figures31-33</object-id><object-id xmlns:xlink="http://www.w3.org/1999/xlink" content-type="arpha" xlink:type="simple">7B9D6F43-58F0-59D2-A902-1F54A56810A0</object-id><label>Figures 31–33.</label><caption><p><tp:taxon-name><tp:taxon-name-part taxon-name-part-type="genus" reg="Otocepheus">Otocepheus</tp:taxon-name-part> (<tp:taxon-name-part taxon-name-part-type="subgenus" reg="Acrotocepheus">Acrotocepheus</tp:taxon-name-part>) <tp:taxon-name-part taxon-name-part-type="species" reg="duplicornutus">duplicornutus</tp:taxon-name-part></tp:taxon-name> Aoki, 1965, adult <bold>31</bold> Dorsal view <bold>32</bold> bothridial seta <bold>33</bold> ventral view (legs not shown). Scale bars: 200 µm (<bold>31, 33</bold>), 100 µm (<bold>32</bold>).</p></caption><graphic xmlns:xlink="http://www.w3.org/1999/xlink" xlink:href="zookeys-934-001-g011.jpg" position="float" orientation="portrait" xlink:type="simple" id="oo_411716.jpg"><uri content-type="original_file" xlink:type="simple">https://binary.pensoft.net/fig/411716</uri></graphic></fig><p><bold><italic>Notogaster</italic>.</bold> Anterior margin of notogater weakly concaved. Lateral notogastral condyles appears to be double-structured, the outer portion of lateral notogastral condyles triangular anteriorly. Medial notogastral condyles absent. Notogaster with ten pairs of setae, setiform, slightly barbed. Lyrifissures distinct, <italic><abbrev xmlns:xlink="http://www.w3.org/1999/xlink" xlink:title="posterior lyrifissures" id="ABBRID0EGUBG" xlink:type="simple">ip</abbrev></italic> between setae <italic>p</italic><sub>2</sub> and <italic>p</italic><sub>3</sub>, <italic>ips</italic> between setae <italic>h</italic><sub>3</sub> and <italic>p</italic><sub>3</sub>, <italic>ih</italic> anterior to seta <italic>h</italic><sub>3</sub>, <italic><abbrev xmlns:xlink="http://www.w3.org/1999/xlink" xlink:title="middle lyrifissures" id="ABBRID0E5UBG" xlink:type="simple">im</abbrev></italic> interiorly to opisthonotal gland opening.</p><p><bold><italic>Epimeral and lateral podosomal regions</italic>.</bold> Apodemes II and sejugal well-developed, apodeme III invisible, epimeral foramen small and rounded. Epimeral setal formula: 3-1-3-3. Setae setiform, <italic>4a</italic> inserted between <italic>4b</italic> and <italic>4c</italic>, and closer to <italic>4c</italic>. Postpodosomal ornamentation well developed.</p><fig id="F12" position="float" orientation="portrait"><object-id xmlns:xlink="http://www.w3.org/1999/xlink" content-type="doi" xlink:type="simple">10.3897/zookeys.934.49862.figures34-36</object-id><object-id xmlns:xlink="http://www.w3.org/1999/xlink" content-type="arpha" xlink:type="simple">5784BDDB-C1DE-5563-B9C0-E6807179F918</object-id><label>Figures 34–36.</label><caption><p><tp:taxon-name><tp:taxon-name-part taxon-name-part-type="genus" reg="Otocepheus">Otocepheus</tp:taxon-name-part> (<tp:taxon-name-part taxon-name-part-type="subgenus" reg="Acrotocepheus">Acrotocepheus</tp:taxon-name-part>) <tp:taxon-name-part taxon-name-part-type="species" reg="duplicornutus">duplicornutus</tp:taxon-name-part></tp:taxon-name> Aoki, 1965, adult, microscope images <bold>34</bold> dorsal view <bold>35</bold> ventral view <bold>36</bold> lateral view. Scale bars: 200 µm.</p></caption><graphic xmlns:xlink="http://www.w3.org/1999/xlink" xlink:href="zookeys-934-001-g012.jpg" position="float" orientation="portrait" xlink:type="simple" id="oo_411717.jpg"><uri content-type="original_file" xlink:type="simple">https://binary.pensoft.net/fig/411717</uri></graphic></fig><p><bold><italic>Anogenital region</italic>.</bold> Aggenital lyrifissure located close and anterolateral to genital aperture. A pair of longitudinal ridges posterior to epimeral seta <italic>4a</italic> present. Genital plates smooth. Four pairs of genital setae (mutual distances <italic>g</italic><sub>1</sub>–<italic>g</italic><sub>1</sub>≈<italic>g</italic><sub>2</sub>–<italic>g</italic><sub>2</sub>≈<italic>g</italic><sub>4</sub>–<italic>g</italic><sub>4</sub>&lt;<italic>g</italic><sub>3</sub>–<italic>g</italic><sub>3</sub>) and one pair of aggenital setae present, setiform and slightly barbed. Three pairs of adanal and two pairs of anal setae (mutual distance <italic>an</italic><sub>1</sub>–<italic>an</italic><sub>1</sub>&lt;<italic>an</italic><sub>2</sub>–<italic>an</italic><sub>2</sub>) slightly barbed. Setae <italic><abbrev xmlns:xlink="http://www.w3.org/1999/xlink" xlink:title="adanal setae" id="ABBRID0EAYBG" xlink:type="simple">ad</abbrev></italic><sub>3</sub>–<italic><abbrev xmlns:xlink="http://www.w3.org/1999/xlink" xlink:title="adanal setae" id="ABBRID0EGYBG" xlink:type="simple">ad</abbrev></italic><sub>3</sub> below level of anterior margin of anal opening. Adanal lyrifissure located in diagonal position and close to anal aperture (in some specimens one of the adanal lyrifissures aligned transversely while the other one aligned diagonally), below level of anterior margin of anal opening.</p><p><bold><italic>Gnathosoma</italic>.</bold> Subcapitular setae fistulous, barbed. Adoral setae and their alveoli absent. Rutellum pantelobasic, with typical dentition and rutellar brush. Chelicera chelate-dentate; with a minute denticle proximal to seta <italic><abbrev xmlns:xlink="http://www.w3.org/1999/xlink" xlink:title="cheliceral setae" id="ABBRID0ETYBG" xlink:type="simple">cha</abbrev></italic>; <italic><abbrev xmlns:xlink="http://www.w3.org/1999/xlink" xlink:title="cheliceral setae" id="ABBRID0EYYBG" xlink:type="simple">cha</abbrev></italic> longer than <italic><abbrev xmlns:xlink="http://www.w3.org/1999/xlink" xlink:title="cheliceral setae" id="ABBRID0E4YBG" xlink:type="simple">chb</abbrev></italic>, both of them setiform, barbed; Trägårdh’s organ narrowly triangular. Palp with usual setal formula: 0–2–1–3–8 (+ω); setae of femur to tibia barbed. Tarsus with four short, blunt distal eupathidia – <italic>acm</italic>, <italic>su</italic>, (<italic>ul</italic>); other tarsal setae smooth or with sparse, inconspicuous barbs; solenidion ω connected with seta <italic>ul</italic>’, seta <italic>ul</italic>” medioanteriorly. Postpalpal seta erect, smooth.</p><fig id="F13" position="float" orientation="portrait"><object-id xmlns:xlink="http://www.w3.org/1999/xlink" content-type="doi" xlink:type="simple">10.3897/zookeys.934.49862.figures37-39</object-id><object-id xmlns:xlink="http://www.w3.org/1999/xlink" content-type="arpha" xlink:type="simple">F0F0FE3E-294F-5347-8BD9-8C06E6EB196A</object-id><label>Figures 37–39.</label><caption><p><tp:taxon-name><tp:taxon-name-part taxon-name-part-type="genus" reg="Otocepheus">Otocepheus</tp:taxon-name-part> (<tp:taxon-name-part taxon-name-part-type="subgenus" reg="Acrotocepheus">Acrotocepheus</tp:taxon-name-part>) <tp:taxon-name-part taxon-name-part-type="species" reg="duplicornutus">duplicornutus</tp:taxon-name-part></tp:taxon-name> Aoki, 1965, adult <bold>37</bold> subcapitulum, ventral view <bold>38</bold> right palp, abaxial view <bold>39</bold> left chelicera, adaxial view. Scale bars: 50 μm.</p></caption><graphic xmlns:xlink="http://www.w3.org/1999/xlink" xlink:href="zookeys-934-001-g013.jpg" position="float" orientation="portrait" xlink:type="simple" id="oo_411718.jpg"><uri content-type="original_file" xlink:type="simple">https://binary.pensoft.net/fig/411718</uri></graphic></fig><p><bold><italic>Legs</italic>.</bold> Claw of each leg strong and smooth. Formulae of leg setation and solenidia: I (1-4-3-4-16) [1-2-2], II (1-4-3-3-15) [1-1-2], III (2-3-1-2-15) [1-1-0], IV (1-2-2-2-12) [0-1-0]. Leg seta <italic>u</italic> setiform (L-type) on tarsi I, thorn-like (S-type) on tarsi II–IV. Homology of setae and solenidia indicated in Table <xref ref-type="table" rid="T1">1</xref>.</p></tp:treatment-sec><tp:treatment-sec sec-type="material" id="SECID0EZ1BG"><title>Material examined.</title><p>One male (ZLH-12-72): China, Guangxi Province, Longzhou County, <named-content xmlns:xlink="http://www.w3.org/1999/xlink" content-type="dwc:verbatimCoordinates" xlink:type="simple"><named-content content-type="geo-json" specific-use="{&#34;type&#34;:&#34;Point&#34;,&#34;coordinates&#34;:[106.970000,22.421944]}" id="NCID0EC2BG" xlink:type="simple">22°25'19"N, 106°58'12"E</named-content></named-content>, 149 m a.s.l., in soil and debris beside deadwood, 3 August 2012; one male (ZLH-12-73): same locality as ZLH-12-72, <named-content xmlns:xlink="http://www.w3.org/1999/xlink" content-type="dwc:verbatimCoordinates" xlink:type="simple"><named-content content-type="geo-json" specific-use="{&#34;type&#34;:&#34;Point&#34;,&#34;coordinates&#34;:[106.968333,22.419722]}" id="NCID0EK2BG" xlink:type="simple">22°25'11"N, 106°58'6"E</named-content></named-content>, 154 m a.s.l., in soil and debris beside deadwood, 3 August 2012; one male (ZLH-12-74): same locality as ZLH-12-72, <named-content xmlns:xlink="http://www.w3.org/1999/xlink" content-type="dwc:verbatimCoordinates" xlink:type="simple"><named-content content-type="geo-json" specific-use="{&#34;type&#34;:&#34;Point&#34;,&#34;coordinates&#34;:[106.967222,22.418611]}" id="NCID0ES2BG" xlink:type="simple">22°25'7"N, 106°58'2"E</named-content></named-content>, 166 m a.s.l., in soil and debris under liana, 3 August 2012; one male (ZLH-12-77): China, Guangxi Province, Fusui County, <named-content xmlns:xlink="http://www.w3.org/1999/xlink" content-type="dwc:verbatimCoordinates" xlink:type="simple"><named-content content-type="geo-json" specific-use="{&#34;type&#34;:&#34;Point&#34;,&#34;coordinates&#34;:[107.890000,22.460000]}" id="NCID0E12BG" xlink:type="simple">22°27'36"N, 107°53'24"E</named-content></named-content>, 100 m a.s.l., in soil and debris under leaf wood, 8 August 2012. All specimens were collected by Lihao Zheng.</p></tp:treatment-sec><tp:treatment-sec sec-type="Specimen deposition" id="SECID0E62BG"><title>Specimen deposition.</title><p>Specimens are deposited in the collection of <abbrev xmlns:xlink="http://www.w3.org/1999/xlink" xlink:title="Institute of Zoology, Chinese Academy of Sciences, Beijing" id="ABBRID0EF3BG" xlink:type="simple">IZAS</abbrev>.</p></tp:treatment-sec><tp:treatment-sec sec-type="remarks" id="SECID0EJ3BG"><title>Remarks.</title><p>The morphological characters of specimens checked in this study are almost coincident with the original description of this species by <xref ref-type="bibr" rid="B1">Aoki (1965)</xref>, which was based on material collected from Sara Buri, Thailand, except for the following delicate differences: arc degrees of prodorsal condyles (broadly rounded versus semicircular) and alignment of adanal lyrrifissure (located in diagonal position versus generally aligned transversely). Though these characters are relatively constant in our limited specimens, the shape of prodorsal or notogastral condyles, as well as the alignment of adanal lyrrifissure, sometimes vary. So, we temporarily treat these minor differences as normal individual variation.</p></tp:treatment-sec><tp:treatment-sec><!--Section generated to contain objects referenced in tp:taxon-treatment.--><table-wrap id="T1" position="float" orientation="portrait"><label>Table 1.</label><caption><p>Leg setation and solenidia of adult <tp:taxon-name><tp:taxon-name-part taxon-name-part-type="genus" reg="Otocepheus">Otocepheus</tp:taxon-name-part> (<tp:taxon-name-part taxon-name-part-type="subgenus" reg="Acrotocepheus">Acrotocepheus</tp:taxon-name-part>) <tp:taxon-name-part taxon-name-part-type="species" reg="digitatus">digitatus</tp:taxon-name-part></tp:taxon-name> sp. nov., <tp:taxon-name><tp:taxon-name-part taxon-name-part-type="genus" reg="Otocepheus">Otocepheus</tp:taxon-name-part> (<tp:taxon-name-part taxon-name-part-type="subgenus" reg="Acrotocepheus">Acrotocepheus</tp:taxon-name-part>) <tp:taxon-name-part taxon-name-part-type="species" reg="multigranulatus">multigranulatus</tp:taxon-name-part></tp:taxon-name> sp. nov., <tp:taxon-name><tp:taxon-name-part taxon-name-part-type="genus" reg="Otocepheus">Otocepheus</tp:taxon-name-part> (<tp:taxon-name-part taxon-name-part-type="subgenus" reg="Acrotocepheus">Acrotocepheus</tp:taxon-name-part>) <tp:taxon-name-part taxon-name-part-type="species" reg="occultatus">occultatus</tp:taxon-name-part></tp:taxon-name> sp. nov., and <tp:taxon-name><tp:taxon-name-part taxon-name-part-type="genus" reg="Otocepheus">Otocepheus</tp:taxon-name-part> (<tp:taxon-name-part taxon-name-part-type="subgenus" reg="Acrotocepheus">Acrotocepheus</tp:taxon-name-part>) <tp:taxon-name-part taxon-name-part-type="species" reg="duplicornutus">duplicornutus</tp:taxon-name-part></tp:taxon-name> Aoki, 1965.</p></caption><table id="TID0ETGBG" rules="all"><tbody><tr><td rowspan="1" colspan="1">
                    <bold>Leg</bold>
                  </td><td rowspan="1" colspan="1">
                    <bold><abbrev xmlns:xlink="http://www.w3.org/1999/xlink" xlink:title="trochanter" id="ABBRID0E4XAE" xlink:type="simple">Tr</abbrev></bold>
                  </td><td rowspan="1" colspan="1">
                    <bold><abbrev xmlns:xlink="http://www.w3.org/1999/xlink" xlink:title="femur" id="ABBRID0EGYAE" xlink:type="simple">Fe</abbrev></bold>
                  </td><td rowspan="1" colspan="1">
                    <bold><abbrev xmlns:xlink="http://www.w3.org/1999/xlink" xlink:title="genu" id="ABBRID0EPYAE" xlink:type="simple">Ge</abbrev></bold>
                  </td><td rowspan="1" colspan="1">
                    <bold><abbrev xmlns:xlink="http://www.w3.org/1999/xlink" xlink:title="tibia" id="ABBRID0EYYAE" xlink:type="simple">Ti</abbrev></bold>
                  </td><td rowspan="1" colspan="1">
                    <bold><abbrev xmlns:xlink="http://www.w3.org/1999/xlink" xlink:title="tarsus of legs" id="ABBRID0EBZAE" xlink:type="simple">Ta</abbrev></bold>
                  </td></tr><tr><td rowspan="1" colspan="1">I</td><td rowspan="1" colspan="1"><italic>v</italic>'</td><td rowspan="1" colspan="1"><italic>d</italic>, (<italic>l</italic>), <italic>bv</italic>"</td><td rowspan="1" colspan="1">(<italic>l</italic>), <italic>v</italic>', <italic>σ</italic></td><td rowspan="1" colspan="1">(<italic>l</italic>), (<italic>v</italic>), <italic>φ</italic><sub>1</sub>, <italic>φ</italic><sub>2</sub></td><td rowspan="1" colspan="1">(<italic>ft</italic>), (<italic>tc</italic>), (<italic>it</italic>), (<italic>p</italic>), (<italic>u</italic>), (<italic>a</italic>), <italic>s</italic>, (<italic>pv</italic>), <italic>ε</italic>, <italic>ω</italic><sub>1</sub>, <italic>ω</italic><sub>2</sub></td></tr><tr><td rowspan="1" colspan="1">II</td><td rowspan="1" colspan="1"><italic>v</italic>'</td><td rowspan="1" colspan="1"><italic>d</italic>, (<italic>l</italic>), <italic>bv</italic>"</td><td rowspan="1" colspan="1">(<italic>l</italic>), <italic>v</italic>', <italic>σ</italic></td><td rowspan="1" colspan="1"><italic>l</italic>', (<italic>v</italic>), <italic>φ</italic></td><td rowspan="1" colspan="1">(<italic>ft</italic>), (<italic>tc</italic>), (<italic>it</italic>), (<italic>p</italic>), (<italic>u</italic>), (<italic>a</italic>), <italic>s</italic>, (<italic>pv</italic>), <italic>ω</italic><sub>1</sub>, <italic>ω</italic><sub>2</sub></td></tr><tr><td rowspan="1" colspan="1">III</td><td rowspan="1" colspan="1"><italic>v</italic>', <italic>l</italic>'</td><td rowspan="1" colspan="1"><italic>d</italic>, <italic>l</italic>', <italic>ev</italic>'</td><td rowspan="1" colspan="1"><italic>l</italic>', <italic>σ</italic></td><td rowspan="1" colspan="1">(<italic>v</italic>), <italic>φ</italic></td><td rowspan="1" colspan="1">(<italic>ft</italic>), (<italic>tc</italic>), (<italic>it</italic>), (<italic>p</italic>), (<italic>u</italic>), (<italic>a</italic>), <italic>s</italic>, (<italic>pv</italic>)</td></tr><tr><td rowspan="1" colspan="1">IV</td><td rowspan="1" colspan="1"><italic>v</italic>'</td><td rowspan="1" colspan="1"><italic>d</italic>, <italic>ev</italic>'</td><td rowspan="1" colspan="1"><italic>d</italic>, <italic>l</italic>'</td><td rowspan="1" colspan="1">(<italic>v</italic>), <italic>φ</italic></td><td rowspan="1" colspan="1"><italic>ft</italic>", (<italic>tc</italic>), (<italic>p</italic>), (<italic>u</italic>), (<italic>a</italic>), <italic>s</italic>, (<italic>pv</italic>)</td></tr></tbody></table><table-wrap-foot><fn><p>Note: Roman letters refer to normal setae, Greek letters to solenidia (except <italic>ɛ</italic> = famulus). Single prime (') marks setae on the anterior and double prime (") setae on the posterior side of a given leg segment. Parentheses refer to a pair of setae.</p></fn></table-wrap-foot></table-wrap></tp:treatment-sec><ref-list><ref id="B1"><mixed-citation xmlns:xlink="http://www.w3.org/1999/xlink" xlink:type="simple"><person-group><name name-style="western"><surname>Aoki</surname><given-names>J</given-names></name></person-group> (<year>1965</year>) <article-title>A preliminary revision of the family <tp:taxon-name><tp:taxon-name-part taxon-name-part-type="family">Otocepheidae</tp:taxon-name-part></tp:taxon-name> (<tp:taxon-name><tp:taxon-name-part taxon-name-part-type="subclass">Acari</tp:taxon-name-part></tp:taxon-name>, <tp:taxon-name><tp:taxon-name-part taxon-name-part-type="order">Cryptostigmata</tp:taxon-name-part></tp:taxon-name>). I. Subfamily <tp:taxon-name><tp:taxon-name-part taxon-name-part-type="subfamily">Otocepheinae</tp:taxon-name-part></tp:taxon-name>.</article-title><source>Bulletin of the National Science Museum</source><volume>8</volume>(<issue>3</issue>): <fpage>258</fpage>–<lpage>341</lpage>.</mixed-citation></ref></ref-list></tp:taxon-treatment>
